# Supplementary material for: Utilizing virus genomic surveillance to predict vaccine effectiveness
Source: PLoS Comput Biol. 2026 May 26;22(5):e1014329. doi: 10.1371/journal.pcbi.1014329 (PMC13258143; doi:10.1371/journal.pcbi.1014329)
Supplement: S1 Data — (CSV) [file pcbi.1014329.s009.csv]

	YaleID	Accession.ID
1	Yale-3866	EPI_ISL_1793067
2	Yale-3827	EPI_ISL_1793036
3	Yale-3700	EPI_ISL_1793645
4	Yale-3699	EPI_ISL_1793644
5	Yale-3696	EPI_ISL_1793641
6	Yale-3693	EPI_ISL_1793639
7	Yale-3690	EPI_ISL_1793636
8	Yale-3686	EPI_ISL_1793632
9	Yale-3692	EPI_ISL_1793638
10	Yale-3688	EPI_ISL_1793634
11	Yale-3685	EPI_ISL_1793631
12	Yale-3684	EPI_ISL_1793630
13	Yale-3678	EPI_ISL_1793624
14	Yale-3669	EPI_ISL_1793615
15	Yale-3672	EPI_ISL_1793618
16	Yale-3673	EPI_ISL_1793619
17	Yale-3655	EPI_ISL_1793601
18	Yale-3644	EPI_ISL_1793590
19	Yale-3659	EPI_ISL_1793605
20	Yale-3638	EPI_ISL_1793584
21	Yale-3643	EPI_ISL_1793589
22	Yale-3626	EPI_ISL_1793572
23	Yale-3640	EPI_ISL_1793586
24	Yale-3623	EPI_ISL_1793569
25	Yale-3620	EPI_ISL_1793566
26	Yale-3616	EPI_ISL_1793562
27	Yale-3614	EPI_ISL_1793560
28	Yale-3613	EPI_ISL_1793559
29	Yale-3619	EPI_ISL_1793565
30	Yale-3610	EPI_ISL_1793556
31	Yale-3609	EPI_ISL_1793555
32	Yale-3901	EPI_ISL_1793093
33	Yale-3895	EPI_ISL_1793088
34	Yale-3894	EPI_ISL_1793087
35	Yale-3893	EPI_ISL_1793086
36	Yale-3892	EPI_ISL_1793085
37	Yale-3897	EPI_ISL_1793089
38	Yale-3889	EPI_ISL_1793082
39	Yale-3886	EPI_ISL_1793080
40	Yale-3878	EPI_ISL_1793074
41	Yale-3885	EPI_ISL_1793079
42	Yale-3882	EPI_ISL_1793076
43	Yale-3881	EPI_ISL_1793075
44	Yale-3873	EPI_ISL_1793070
45	Yale-3851	EPI_ISL_1793057
46	Yale-3869	EPI_ISL_1793068
47	Yale-3850	EPI_ISL_1793056
48	Yale-3860	EPI_ISL_1793063
49	Yale-3839	EPI_ISL_1793047
50	Yale-3842	EPI_ISL_1793049
51	Yale-3858	EPI_ISL_1793062
52	Yale-3835	EPI_ISL_1793043
53	Yale-3853	EPI_ISL_1793058
54	Yale-3832	EPI_ISL_1793041
55	Yale-3823	EPI_ISL_1793033
56	Yale-3834	EPI_ISL_1793042
57	Yale-3845	EPI_ISL_1793052
58	Yale-3828	EPI_ISL_1793037
59	Yale-3822	EPI_ISL_1793032
60	Yale-3809	EPI_ISL_1793022
61	Yale-3802	EPI_ISL_1793016
62	Yale-3803	EPI_ISL_1793017
63	Yale-3817	EPI_ISL_1793028
64	Yale-3808	EPI_ISL_1793021
65	Yale-3819	EPI_ISL_1793030
66	Yale-3810	EPI_ISL_1793023
67	Yale-3797	EPI_ISL_1793010
68	Yale-3804	EPI_ISL_1793018
69	Yale-3811	EPI_ISL_1793024
70	Yale-3789	EPI_ISL_1793006
71	Yale-3791	EPI_ISL_1793007
72	Yale-3788	EPI_ISL_1793005
73	Yale-3796	EPI_ISL_1793009
74	Yale-3800	EPI_ISL_1793013
75	Yale-3772	EPI_ISL_1792991
76	Yale-3784	EPI_ISL_1793001
77	Yale-3777	EPI_ISL_1792995
78	Yale-3782	EPI_ISL_1792999
79	Yale-3780	EPI_ISL_1792997
80	Yale-3769	EPI_ISL_1792988
81	Yale-3770	EPI_ISL_1792989
82	Yale-3773	EPI_ISL_1792992
83	Yale-3768	EPI_ISL_1792987
84	Yale-3763	EPI_ISL_1792982
85	Yale-3765	EPI_ISL_1792984
86	Yale-3762	EPI_ISL_1792981
87	Yale-3766	EPI_ISL_1792985
88	Yale-3756	EPI_ISL_1792977
89	Yale-3764	EPI_ISL_1792983
90	Yale-3755	EPI_ISL_1792976
91	Yale-3752	EPI_ISL_1792973
92	Yale-3748	EPI_ISL_1792969
93	Yale-3743	EPI_ISL_1792964
94	Yale-3746	EPI_ISL_1792967
95	Yale-3741	EPI_ISL_1792963
96	Yale-3753	EPI_ISL_1792974
97	Yale-3754	EPI_ISL_1792975
98	Yale-3749	EPI_ISL_1792970
99	Yale-3740	EPI_ISL_1792962
100	Yale-3731	EPI_ISL_1792954
101	Yale-3737	EPI_ISL_1792959
102	Yale-3733	EPI_ISL_1792956
103	Yale-3734	EPI_ISL_1792957
104	Yale-3728	EPI_ISL_1792951
105	Yale-3735	EPI_ISL_1792958
106	Yale-3729	EPI_ISL_1792952
107	Yale-3726	EPI_ISL_1792949
108	Yale-3722	EPI_ISL_1792946
109	Yale-3724	EPI_ISL_1792948
110	Yale-3727	EPI_ISL_1792950
111	Yale-3715	EPI_ISL_1792939
112	Yale-3708	EPI_ISL_1792933
113	Yale-3717	EPI_ISL_1792941
114	Yale-3707	EPI_ISL_1792932
115	Yale-3718	EPI_ISL_1792942
116	Yale-3710	EPI_ISL_1792935
117	Yale-3706	EPI_ISL_1792931
118	Yale-3720	EPI_ISL_1792944
119	Yale-3854	EPI_ISL_1793059
120	Yale-3813	EPI_ISL_1793026
121	Yale-3837	EPI_ISL_1793045
122	Yale-3758	EPI_ISL_1792978
123	Yale-3767	EPI_ISL_1792986
124	Yale-3826	EPI_ISL_1793035
125	Yale-3805	EPI_ISL_1793019
126	Yale-3846	EPI_ISL_1793053
127	Yale-3719	EPI_ISL_1792943
128	Yale-3848	EPI_ISL_1793055
129	Yale-3855	EPI_ISL_1793060
130	Yale-3750	EPI_ISL_1792971
131	Yale-3744	EPI_ISL_1792965
132	Yale-3664	EPI_ISL_1793610
133	Yale-3695	EPI_ISL_1793640
134	Yale-3662	EPI_ISL_1793608
135	Yale-3679	EPI_ISL_1793625
136	Yale-3654	EPI_ISL_1793600
137	Yale-3681	EPI_ISL_1793627
138	Yale-3648	EPI_ISL_1793594
139	Yale-3627	EPI_ISL_1793573
140	Yale-3657	EPI_ISL_1793603
141	Yale-3650	EPI_ISL_1793596
142	Yale-3658	EPI_ISL_1793604
143	Yale-3661	EPI_ISL_1793607
144	Yale-3633	EPI_ISL_1793579
145	Yale-3691	EPI_ISL_1793637
146	Yale-3630	EPI_ISL_1793576
147	Yale-3671	EPI_ISL_1793617
148	Yale-3806	EPI_ISL_1793020
149	Yale-3884	EPI_ISL_1793078
150	Yale-3812	EPI_ISL_1793025
151	Yale-3794	EPI_ISL_1793008
152	Yale-3857	EPI_ISL_1793061
153	Yale-3900	EPI_ISL_1793092
154	Yale-4219	EPI_ISL_2020698
155	Yale-4692	EPI_ISL_2159632
156	Yale-4697	EPI_ISL_2159639
157	Yale-4696	EPI_ISL_2159637
158	Yale-4676	EPI_ISL_2159609
159	Yale-4681	EPI_ISL_2159615
160	Yale-4671	EPI_ISL_2159602
161	Yale-4685	EPI_ISL_2159621
162	Yale-4670	EPI_ISL_2159600
163	Yale-4665	EPI_ISL_2159594
164	Yale-4661	EPI_ISL_2159588
165	Yale-4664	EPI_ISL_2159593
166	Yale-4680	EPI_ISL_2159613
167	Yale-4667	EPI_ISL_2159596
168	Yale-4662	EPI_ISL_2159589
169	Yale-4660	EPI_ISL_2159586
170	Yale-4658	EPI_ISL_2159585
171	Yale-4656	EPI_ISL_2159581
172	Yale-4650	EPI_ISL_2159111
173	Yale-4652	EPI_ISL_2159114
174	Yale-4645	EPI_ISL_2159104
175	Yale-4642	EPI_ISL_2159099
176	Yale-4637	EPI_ISL_2159091
177	Yale-4631	EPI_ISL_2159081
178	Yale-4647	EPI_ISL_2159107
179	Yale-4636	EPI_ISL_2159090
180	Yale-4639	EPI_ISL_2159095
181	Yale-4641	EPI_ISL_2159098
182	Yale-4634	EPI_ISL_2159086
183	Yale-4638	EPI_ISL_2159093
184	Yale-4621	EPI_ISL_2159066
185	Yale-4630	EPI_ISL_2159080
186	Yale-4629	EPI_ISL_2159078
187	Yale-4622	EPI_ISL_2159067
188	Yale-4615	EPI_ISL_2159059
189	Yale-4609	EPI_ISL_2159050
190	Yale-4608	EPI_ISL_2159048
191	Yale-4612	EPI_ISL_2159055
192	Yale-4602	EPI_ISL_2159041
193	Yale-4600	EPI_ISL_2159038
194	Yale-4601	EPI_ISL_2159039
195	Yale-4592	EPI_ISL_2159025
196	Yale-4593	EPI_ISL_2159027
197	Yale-4585	EPI_ISL_2159014
198	Yale-4590	EPI_ISL_2159022
199	Yale-4591	EPI_ISL_2159023
200	Yale-4583	EPI_ISL_2159011
201	Yale-4587	EPI_ISL_2159017
202	Yale-4582	EPI_ISL_2159010
203	Yale-4579	EPI_ISL_2159005
204	Yale-4575	EPI_ISL_2158998
205	Yale-3986	EPI_ISL_2034927
206	Yale-4574	EPI_ISL_2158997
207	Yale-4560	EPI_ISL_2158975
208	Yale-4565	EPI_ISL_2158983
209	Yale-5887	EPI_ISL_2960046
210	Yale-5791	EPI_ISL_2860315
211	Yale-6081	EPI_ISL_3025424
212	Yale-4625	EPI_ISL_2159072
213	Yale-4564	EPI_ISL_2158981
214	Yale-5893	EPI_ISL_2960047
215	Yale-4843	EPI_ISL_2296430
216	Yale-4119	EPI_ISL_2035098
217	Yale-4121	EPI_ISL_2035101
218	Yale-4120	EPI_ISL_2035100
219	Yale-4117	EPI_ISL_2035095
220	Yale-5776	EPI_ISL_2860311
221	Yale-4116	EPI_ISL_2035093
222	Yale-4111	EPI_ISL_2035085
223	Yale-4108	EPI_ISL_2035080
224	Yale-4112	EPI_ISL_2035087
225	Yale-4113	EPI_ISL_2035088
226	Yale-4105	EPI_ISL_2035076
227	Yale-4100	EPI_ISL_2035066
228	Yale-4092	EPI_ISL_2035055
229	Yale-4107	EPI_ISL_2035079
230	Yale-4097	EPI_ISL_2035062
231	Yale-4089	EPI_ISL_2035050
232	Yale-4094	EPI_ISL_2035058
233	Yale-4083	EPI_ISL_2035040
234	Yale-4090	EPI_ISL_2035051
235	Yale-4082	EPI_ISL_2035038
236	Yale-4085	EPI_ISL_2035044
237	Yale-4086	EPI_ISL_2035045
238	Yale-4075	EPI_ISL_2035028
239	Yale-4065	EPI_ISL_2035020
240	Yale-4068	EPI_ISL_2035022
241	Yale-4078	EPI_ISL_2035032
242	Yale-4054	EPI_ISL_2035012
243	Yale-4052	EPI_ISL_2035011
244	Yale-4055	EPI_ISL_2035013
245	Yale-4047	EPI_ISL_2035005
246	Yale-4049	EPI_ISL_2035008
247	Yale-4037	EPI_ISL_2034992
248	Yale-4042	EPI_ISL_2034998
249	Yale-4031	EPI_ISL_2034986
250	Yale-4033	EPI_ISL_2034988
251	Yale-4030	EPI_ISL_2034985
252	Yale-4039	EPI_ISL_2034994
253	Yale-4040	EPI_ISL_2034995
254	Yale-4036	EPI_ISL_2034991
255	Yale-4024	EPI_ISL_2034979
256	Yale-4026	EPI_ISL_2034981
257	Yale-4032	EPI_ISL_2034987
258	Yale-4019	EPI_ISL_2034973
259	Yale-4017	EPI_ISL_2034970
260	Yale-4016	EPI_ISL_2034969
261	Yale-4015	EPI_ISL_2034968
262	Yale-4023	EPI_ISL_2034978
263	Yale-4006	EPI_ISL_2034955
264	Yale-4010	EPI_ISL_2034961
265	Yale-4013	EPI_ISL_2034965
266	Yale-4009	EPI_ISL_2034959
267	Yale-4004	EPI_ISL_2034952
268	Yale-4007	EPI_ISL_2034957
269	Yale-4003	EPI_ISL_2034951
270	Yale-3998	EPI_ISL_2034944
271	Yale-3993	EPI_ISL_2034936
272	Yale-3999	EPI_ISL_2034945
273	Yale-3996	EPI_ISL_2034941
274	Yale-3994	EPI_ISL_2034938
275	Yale-3997	EPI_ISL_2034942
276	Yale-3990	EPI_ISL_2034932
277	Yale-3984	EPI_ISL_2034924
278	Yale-3983	EPI_ISL_2034923
279	Yale-3978	EPI_ISL_2034916
280	Yale-3987	EPI_ISL_2034928
281	Yale-3977	EPI_ISL_2034914
282	Yale-3972	EPI_ISL_2034907
283	Yale-3985	EPI_ISL_2034925
284	Yale-3989	EPI_ISL_2034931
285	Yale-3980	EPI_ISL_2034918
286	Yale-3976	EPI_ISL_2034913
287	Yale-3971	EPI_ISL_2034906
288	Yale-3969	EPI_ISL_2034903
289	Yale-3968	EPI_ISL_2034902
290	Yale-3959	EPI_ISL_2034889
291	Yale-3961	EPI_ISL_2034892
292	Yale-3960	EPI_ISL_2034891
293	Yale-3951	EPI_ISL_2034877
294	Yale-3958	EPI_ISL_2034887
295	Yale-3954	EPI_ISL_2034882
296	Yale-3953	EPI_ISL_2034880
297	Yale-3955	EPI_ISL_2034883
298	Yale-3948	EPI_ISL_2034873
299	Yale-3947	EPI_ISL_2034872
300	Yale-3962	EPI_ISL_2034893
301	Yale-3942	EPI_ISL_2034866
302	Yale-3949	EPI_ISL_2034875
303	Yale-3939	EPI_ISL_2034863
304	Yale-5583	EPI_ISL_2716247
305	Yale-3944	EPI_ISL_2034868
306	Yale-5589	EPI_ISL_2716252
307	Yale-5587	EPI_ISL_2716250
308	Yale-5597	EPI_ISL_2716254
309	Yale-5573	EPI_ISL_2716242
310	Yale-3940	EPI_ISL_2034864
311	Yale-5570	EPI_ISL_2716239
312	Yale-5579	EPI_ISL_2716244
313	Yale-5569	EPI_ISL_2716238
314	Yale-5567	EPI_ISL_2716236
315	Yale-4529	EPI_ISL_2023201
316	Yale-4542	EPI_ISL_2023211
317	Yale-4538	EPI_ISL_2023208
318	Yale-4534	EPI_ISL_2023205
319	Yale-4541	EPI_ISL_2023210
320	Yale-4531	EPI_ISL_2023203
321	Yale-4525	EPI_ISL_2023197
322	Yale-4524	EPI_ISL_2023196
323	Yale-4522	EPI_ISL_2023194
324	Yale-4502	EPI_ISL_2023176
325	Yale-4506	EPI_ISL_2023180
326	Yale-4514	EPI_ISL_2023187
327	Yale-4497	EPI_ISL_2023171
328	Yale-4503	EPI_ISL_2023177
329	Yale-4515	EPI_ISL_2023188
330	Yale-4499	EPI_ISL_2023173
331	Yale-4494	EPI_ISL_2023168
332	Yale-4504	EPI_ISL_2023178
333	Yale-4492	EPI_ISL_2023167
334	Yale-4485	EPI_ISL_2023162
335	Yale-4488	EPI_ISL_2023165
336	Yale-4482	EPI_ISL_2023159
337	Yale-4479	EPI_ISL_2023156
338	Yale-4480	EPI_ISL_2023157
339	Yale-4496	EPI_ISL_2023170
340	Yale-4467	EPI_ISL_2023145
341	Yale-4466	EPI_ISL_2023144
342	Yale-4461	EPI_ISL_2023139
343	Yale-4460	EPI_ISL_2023138
344	Yale-4454	EPI_ISL_2023132
345	Yale-4452	EPI_ISL_2023130
346	Yale-4451	EPI_ISL_2023129
347	Yale-4433	EPI_ISL_2023112
348	Yale-4440	EPI_ISL_2023119
349	Yale-4434	EPI_ISL_2023113
350	Yale-4437	EPI_ISL_2023116
351	Yale-4429	EPI_ISL_2023109
352	Yale-4430	EPI_ISL_2023110
353	Yale-4423	EPI_ISL_2023104
354	Yale-4417	EPI_ISL_2023102
355	Yale-4426	EPI_ISL_2023106
356	Yale-4432	EPI_ISL_2023111
357	Yale-4414	EPI_ISL_2023100
358	Yale-4416	EPI_ISL_2023101
359	Yale-4411	EPI_ISL_2023097
360	Yale-4405	EPI_ISL_2023091
361	Yale-4410	EPI_ISL_2023096
362	Yale-4401	EPI_ISL_2023087
363	Yale-4406	EPI_ISL_2023092
364	Yale-4403	EPI_ISL_2023089
365	Yale-4404	EPI_ISL_2023090
366	Yale-4391	EPI_ISL_2020858
367	Yale-4393	EPI_ISL_2020860
368	Yale-4387	EPI_ISL_2020855
369	Yale-4382	EPI_ISL_2020850
370	Yale-4386	EPI_ISL_2020854
371	Yale-4373	EPI_ISL_2020842
372	Yale-4377	EPI_ISL_2020846
373	Yale-4379	EPI_ISL_2020848
374	Yale-4370	EPI_ISL_2020839
375	Yale-4390	EPI_ISL_2020857
376	Yale-4364	EPI_ISL_2020833
377	Yale-4378	EPI_ISL_2020847
378	Yale-4384	EPI_ISL_2020852
379	Yale-4362	EPI_ISL_2020831
380	Yale-4369	EPI_ISL_2020838
381	Yale-4365	EPI_ISL_2020834
382	Yale-4367	EPI_ISL_2020836
383	Yale-4358	EPI_ISL_2020827
384	Yale-4352	EPI_ISL_2020821
385	Yale-4357	EPI_ISL_2020826
386	Yale-4355	EPI_ISL_2020824
387	Yale-4354	EPI_ISL_2020823
388	Yale-4349	EPI_ISL_2020818
389	Yale-4348	EPI_ISL_2020817
390	Yale-4337	EPI_ISL_2020806
391	Yale-4343	EPI_ISL_2020812
392	Yale-4340	EPI_ISL_2020809
393	Yale-4342	EPI_ISL_2020811
394	Yale-4333	EPI_ISL_2020802
395	Yale-4330	EPI_ISL_2020799
396	Yale-4341	EPI_ISL_2020810
397	Yale-4328	EPI_ISL_2020797
398	Yale-4331	EPI_ISL_2020800
399	Yale-4326	EPI_ISL_2020796
400	Yale-4322	EPI_ISL_2020792
401	Yale-4332	EPI_ISL_2020801
402	Yale-4335	EPI_ISL_2020804
403	Yale-4320	EPI_ISL_2020790
404	Yale-4323	EPI_ISL_2020793
405	Yale-4314	EPI_ISL_2020784
406	Yale-4318	EPI_ISL_2020788
407	Yale-4315	EPI_ISL_2020785
408	Yale-4316	EPI_ISL_2020786
409	Yale-4312	EPI_ISL_2020782
410	Yale-4308	EPI_ISL_2020778
411	Yale-4309	EPI_ISL_2020779
412	Yale-4310	EPI_ISL_2020780
413	Yale-4289	EPI_ISL_2020763
414	Yale-4286	EPI_ISL_2020760
415	Yale-4282	EPI_ISL_2020757
416	Yale-4278	EPI_ISL_2020753
417	Yale-4274	EPI_ISL_2020749
418	Yale-4277	EPI_ISL_2020752
419	Yale-4279	EPI_ISL_2020754
420	Yale-4275	EPI_ISL_2020750
421	Yale-4281	EPI_ISL_2020756
422	Yale-4272	EPI_ISL_2020747
423	Yale-4265	EPI_ISL_2020742
424	Yale-4259	EPI_ISL_2020736
425	Yale-4271	EPI_ISL_2020746
426	Yale-4280	EPI_ISL_2020755
427	Yale-4261	EPI_ISL_2020738
428	Yale-4266	EPI_ISL_2020743
429	Yale-4264	EPI_ISL_2020741
430	Yale-4253	EPI_ISL_2020731
431	Yale-4258	EPI_ISL_2020735
432	Yale-4254	EPI_ISL_2020732
433	Yale-4251	EPI_ISL_2020729
434	Yale-4250	EPI_ISL_2020728
435	Yale-4237	EPI_ISL_2020716
436	Yale-4248	EPI_ISL_2020726
437	Yale-4242	EPI_ISL_2020721
438	Yale-4243	EPI_ISL_2020722
439	Yale-4240	EPI_ISL_2020719
440	Yale-4231	EPI_ISL_2020710
441	Yale-4234	EPI_ISL_2020713
442	Yale-4239	EPI_ISL_2020718
443	Yale-4230	EPI_ISL_2020709
444	Yale-4212	EPI_ISL_2020691
445	Yale-4228	EPI_ISL_2020707
446	Yale-4222	EPI_ISL_2020701
447	Yale-4233	EPI_ISL_2020712
448	Yale-4217	EPI_ISL_2020696
449	Yale-4214	EPI_ISL_2020693
450	Yale-4215	EPI_ISL_2020694
451	Yale-4899	EPI_ISL_2426109
452	Yale-4211	EPI_ISL_2020690
453	Yale-4209	EPI_ISL_2020688
454	Yale-4213	EPI_ISL_2020692
455	Yale-4396	EPI_ISL_2598693
456	Yale-4197	EPI_ISL_1963820
457	Yale-4200	EPI_ISL_1963823
458	Yale-4202	EPI_ISL_1963825
459	Yale-4201	EPI_ISL_1963824
460	Yale-4168	EPI_ISL_1963795
461	Yale-4198	EPI_ISL_1963821
462	Yale-4189	EPI_ISL_1963812
463	Yale-4171	EPI_ISL_1963798
464	Yale-4181	EPI_ISL_1963805
465	Yale-4183	EPI_ISL_1963806
466	Yale-4165	EPI_ISL_1963792
467	Yale-4185	EPI_ISL_1963808
468	Yale-4175	EPI_ISL_1963800
469	Yale-4162	EPI_ISL_1963789
470	Yale-4169	EPI_ISL_1963796
471	Yale-4163	EPI_ISL_1963790
472	Yale-4135	EPI_ISL_1963766
473	Yale-3919	EPI_ISL_1963751
474	Yale-3915	EPI_ISL_1963747
475	Yale-4125	EPI_ISL_1963761
476	Yale-3920	EPI_ISL_1963752
477	Yale-3922	EPI_ISL_1963754
478	Yale-4127	EPI_ISL_1963763
479	Yale-3909	EPI_ISL_1963741
480	Yale-4126	EPI_ISL_1963762
481	Yale-3926	EPI_ISL_1963758
482	Yale-3927	EPI_ISL_1963759
483	Yale-3914	EPI_ISL_1963746
484	Yale-3849	EPI_ISL_1963730
485	Yale-3896	EPI_ISL_1963735
486	Yale-3859	EPI_ISL_1963731
487	Yale-3880	EPI_ISL_1963733
488	Yale-3906	EPI_ISL_1963738
489	Yale-4918	EPI_ISL_2501725
490	Yale-5324	EPI_ISL_2501705
491	Yale-4947	EPI_ISL_2426141
492	Yale-4944	EPI_ISL_2426140
493	Yale-4937	EPI_ISL_2426135
494	Yale-4934	EPI_ISL_2426132
495	Yale-4933	EPI_ISL_2426131
496	Yale-4939	EPI_ISL_2426137
497	Yale-4935	EPI_ISL_2426133
498	Yale-4936	EPI_ISL_2426134
499	Yale-5331	EPI_ISL_2501663
500	Yale-4927	EPI_ISL_2426126
501	Yale-4916	EPI_ISL_2426124
502	Yale-4915	EPI_ISL_2426123
503	Yale-4908	EPI_ISL_2426118
504	Yale-4932	EPI_ISL_2426130
505	Yale-4928	EPI_ISL_2426127
506	Yale-4897	EPI_ISL_2426107
507	Yale-4901	EPI_ISL_2426111
508	Yale-4905	EPI_ISL_2426115
509	Yale-4902	EPI_ISL_2426112
510	Yale-4900	EPI_ISL_2426110
511	Yale-4891	EPI_ISL_2426105
512	Yale-4909	EPI_ISL_2426119
513	Yale-4898	EPI_ISL_2426108
514	Yale-4889	EPI_ISL_2426103
515	Yale-4890	EPI_ISL_2426104
516	Yale-4882	EPI_ISL_2426101
517	Yale-4879	EPI_ISL_2296466
518	Yale-4873	EPI_ISL_2296460
519	Yale-4866	EPI_ISL_2296453
520	Yale-4867	EPI_ISL_2296454
521	Yale-4863	EPI_ISL_2296450
522	Yale-4853	EPI_ISL_2296440
523	Yale-4851	EPI_ISL_2296438
524	Yale-4858	EPI_ISL_2296445
525	Yale-4849	EPI_ISL_2296436
526	Yale-4842	EPI_ISL_2296429
527	Yale-4847	EPI_ISL_2296434
528	Yale-4845	EPI_ISL_2296432
529	Yale-4841	EPI_ISL_2296428
530	Yale-4835	EPI_ISL_2296422
531	Yale-4837	EPI_ISL_2296424
532	Yale-4829	EPI_ISL_2296416
533	Yale-4833	EPI_ISL_2296420
534	Yale-4827	EPI_ISL_2296414
535	Yale-4821	EPI_ISL_2296408
536	Yale-4826	EPI_ISL_2296413
537	Yale-4814	EPI_ISL_2296401
538	Yale-4813	EPI_ISL_2296400
539	Yale-4818	EPI_ISL_2296405
540	Yale-4815	EPI_ISL_2296402
541	Yale-4812	EPI_ISL_2296399
542	Yale-4823	EPI_ISL_2296410
543	Yale-4804	EPI_ISL_2296392
544	Yale-4808	EPI_ISL_2296395
545	Yale-4809	EPI_ISL_2296396
546	Yale-4803	EPI_ISL_2296391
547	Yale-5312	EPI_ISL_2501726
548	Yale-4801	EPI_ISL_2296389
549	Yale-4800	EPI_ISL_2296388
550	Yale-4799	EPI_ISL_2296387
551	Yale-4797	EPI_ISL_2296386
552	Yale-4807	EPI_ISL_2296394
553	Yale-5329	EPI_ISL_2501683
554	Yale-5310	EPI_ISL_2501688
555	Yale-5322	EPI_ISL_2501681
556	Yale-5316	EPI_ISL_2501689
557	Yale-4921	EPI_ISL_2501667
558	Yale-5328	EPI_ISL_2501691
559	Yale-5337	EPI_ISL_2501719
560	Yale-5313	EPI_ISL_2501679
561	Yale-5321	EPI_ISL_2501696
562	Yale-4917	EPI_ISL_2501674
563	Yale-4855	EPI_ISL_2296442
564	Yale-4146	EPI_ISL_1963775
565	Yale-4199	EPI_ISL_1963822
566	Yale-5794	EPI_ISL_2860317
567	Yale-5309	EPI_ISL_2501678
568	Yale-5786	EPI_ISL_2860313
569	Yale-4133	EPI_ISL_2621726
570	Yale-5878	EPI_ISL_2960040
571	Yale-5899	EPI_ISL_2960049
572	Yale-5766	EPI_ISL_2860306
573	Yale-6080	EPI_ISL_3025423
574	Yale-6096	EPI_ISL_3025428
575	Yale-6092	EPI_ISL_3025426
576	Yale-6098	EPI_ISL_3025429
577	Yale-6110	EPI_ISL_3025434
578	Yale-6105	EPI_ISL_3025432
579	Yale-4288	EPI_ISL_2020762
580	Yale-4677	EPI_ISL_2159611
581	Yale-4284	EPI_ISL_2020758
582	Yale-3941	EPI_ISL_2034865
583	Yale-4570	EPI_ISL_2158991
584	Yale-6111	EPI_ISL_3025435
585	Yale-4904	EPI_ISL_2426114
586	Yale-5677	EPI_ISL_2776213
587	Yale-4157	EPI_ISL_1963786
588	Yale-4044	EPI_ISL_2035001
589	Yale-4115	EPI_ISL_2035091
590	Yale-4034	EPI_ISL_2034989
591	Yale-4048	EPI_ISL_2035006
592	Yale-3917	EPI_ISL_1963749
593	Yale-4875	EPI_ISL_2296462
594	Yale-4110	EPI_ISL_2035083
595	Yale-5563	EPI_ISL_2716232
596	Yale-5560	EPI_ISL_2716229
597	Yale-4470	EPI_ISL_2023148
598	Yale-4643	EPI_ISL_2159101
599	Yale-4684	EPI_ISL_2159618
600	Yale-5588	EPI_ISL_2716251
601	Yale-4038	EPI_ISL_2034993
602	Yale-4627	EPI_ISL_2159075
603	Yale-5767	EPI_ISL_2860307
604	Yale-5765	EPI_ISL_2860305
605	Yale-4361	EPI_ISL_2020830
606	Yale-4249	EPI_ISL_2020727
607	Yale-5871	EPI_ISL_2960037
608	Yale-5870	EPI_ISL_2960036
609	Yale-4141	EPI_ISL_1963771
610	Yale-5885	EPI_ISL_2960044
611	Yale-5886	EPI_ISL_2960045
612	Yale-4178	EPI_ISL_1963802
613	Yale-4156	EPI_ISL_1963785
614	Yale-4174	EPI_ISL_1963799
615	Yale-4139	EPI_ISL_1963769
616	Yale-3910	EPI_ISL_1963742
617	Yale-4180	EPI_ISL_1963804
618	Yale-4150	EPI_ISL_1963779
619	Yale-4149	EPI_ISL_1963778
620	Yale-3807	EPI_ISL_1963725
621	Yale-4148	EPI_ISL_1963777
622	Yale-3841	EPI_ISL_1963729
623	Yale-3912	EPI_ISL_1963744
624	Yale-3925	EPI_ISL_1963757
625	Yale-3916	EPI_ISL_1963748
626	Yale-3904	EPI_ISL_1963736
627	Yale-3913	EPI_ISL_1963745
628	Yale-3908	EPI_ISL_1963740
629	Yale-3924	EPI_ISL_1963756
630	Yale-4147	EPI_ISL_1963776
631	Yale-4144	EPI_ISL_1963773
632	Yale-4145	EPI_ISL_1963774
633	Yale-4170	EPI_ISL_1963797
634	Yale-4143	EPI_ISL_1963772
635	Yale-4177	EPI_ISL_1963801
636	Yale-4194	EPI_ISL_1963817
637	Yale-4187	EPI_ISL_1963810
638	Yale-4188	EPI_ISL_1963811
639	Yale-4385	EPI_ISL_2020853
640	Yale-4206	EPI_ISL_1963826
641	Yale-4190	EPI_ISL_1963813
642	Yale-4276	EPI_ISL_2020751
643	Yale-4493	EPI_ISL_2598697
644	Yale-4324	EPI_ISL_2020794
645	Yale-4383	EPI_ISL_2020851
646	Yale-4297	EPI_ISL_2020769
647	Yale-4293	EPI_ISL_2020765
648	Yale-4216	EPI_ISL_2020695
649	Yale-4273	EPI_ISL_2020748
650	Yale-4510	EPI_ISL_2023183
651	Yale-4304	EPI_ISL_2020775
652	Yale-4513	EPI_ISL_2023186
653	Yale-4512	EPI_ISL_2023185
654	Yale-4498	EPI_ISL_2023172
655	Yale-4462	EPI_ISL_2023140
656	Yale-4505	EPI_ISL_2023179
657	Yale-4532	EPI_ISL_2023204
658	Yale-4481	EPI_ISL_2023158
659	Yale-4475	EPI_ISL_2023153
660	Yale-4495	EPI_ISL_2023169
661	Yale-4478	EPI_ISL_2023155
662	Yale-4489	EPI_ISL_2023166
663	Yale-4046	EPI_ISL_2035003
664	Yale-3967	EPI_ISL_2034900
665	Yale-4008	EPI_ISL_2034958
666	Yale-4001	EPI_ISL_2034948
667	Yale-4000	EPI_ISL_2034946
668	Yale-3974	EPI_ISL_2034910
669	Yale-4563	EPI_ISL_2158980
670	Yale-4616	EPI_ISL_2159061
671	Yale-4673	EPI_ISL_2159605
672	Yale-4632	EPI_ISL_2159083
673	Yale-4611	EPI_ISL_2159053
674	Yale-4567	EPI_ISL_2158986
675	Yale-4693	EPI_ISL_2159634
676	Yale-6791	EPI_ISL_3370134
677	Yale-7192	EPI_ISL_3500901
678	Yale-17237	EPI_ISL_10539608
679	Yale-7150	EPI_ISL_3500815
680	Yale-7157	EPI_ISL_3500838
681	Yale-7161	EPI_ISL_3500848
682	Yale-7156	EPI_ISL_3500835
683	Yale-7129	EPI_ISL_3500756
684	Yale-7102	EPI_ISL_3500703
685	Yale-7079	EPI_ISL_3500627
686	Yale-7093	EPI_ISL_3500667
687	Yale-7104	EPI_ISL_3500708
688	Yale-7101	EPI_ISL_3500698
689	Yale-7094	EPI_ISL_3500672
690	Yale-7074	EPI_ISL_3500609
691	Yale-7084	EPI_ISL_3500638
692	Yale-7077	EPI_ISL_3500616
693	Yale-7064	EPI_ISL_3500591
694	Yale-7054	EPI_ISL_3500542
695	Yale-7063	EPI_ISL_3500585
696	Yale-7066	EPI_ISL_3500598
697	Yale-7060	EPI_ISL_3500569
698	Yale-7061	EPI_ISL_3500575
699	Yale-7051	EPI_ISL_3500531
700	Yale-7053	EPI_ISL_3500536
701	Yale-7394	EPI_ISL_3493258
702	Yale-7390	EPI_ISL_3493255
703	Yale-7370	EPI_ISL_3493236
704	Yale-7374	EPI_ISL_3493239
705	Yale-7351	EPI_ISL_3493220
706	Yale-7366	EPI_ISL_3493232
707	Yale-7345	EPI_ISL_3493214
708	Yale-7342	EPI_ISL_3493211
709	Yale-7350	EPI_ISL_3493219
710	Yale-7336	EPI_ISL_3493205
711	Yale-7344	EPI_ISL_3493213
712	Yale-7332	EPI_ISL_3493202
713	Yale-7338	EPI_ISL_3493207
714	Yale-7325	EPI_ISL_3493195
715	Yale-7281	EPI_ISL_3493159
716	Yale-7286	EPI_ISL_3493163
717	Yale-7297	EPI_ISL_3493170
718	Yale-7305	EPI_ISL_3493178
719	Yale-7250	EPI_ISL_3493134
720	Yale-7292	EPI_ISL_3493167
721	Yale-7257	EPI_ISL_3493141
722	Yale-7262	EPI_ISL_3493145
723	Yale-7245	EPI_ISL_3493129
724	Yale-7260	EPI_ISL_3493144
725	Yale-7247	EPI_ISL_3493131
726	Yale-7234	EPI_ISL_3493119
727	Yale-6686	EPI_ISL_3347237
728	Yale-6870	EPI_ISL_3370107
729	Yale-7237	EPI_ISL_3493122
730	Yale-7216	EPI_ISL_3493104
731	Yale-7221	EPI_ISL_3493109
732	Yale-6825	EPI_ISL_3370254
733	Yale-7056	EPI_ISL_3500547
734	Yale-6762	EPI_ISL_3370236
735	Yale-6759	EPI_ISL_3370235
736	Yale-6781	EPI_ISL_3370241
737	Yale-6757	EPI_ISL_3370234
738	Yale-6792	EPI_ISL_3370204
739	Yale-6881	EPI_ISL_3370189
740	Yale-6761	EPI_ISL_3370181
741	Yale-6749	EPI_ISL_3370203
742	Yale-6875	EPI_ISL_3370184
743	Yale-6909	EPI_ISL_3370177
744	Yale-6760	EPI_ISL_3370174
745	Yale-6810	EPI_ISL_3370172
746	Yale-6743	EPI_ISL_3370178
747	Yale-6838	EPI_ISL_3370162
748	Yale-6906	EPI_ISL_3370165
749	Yale-6843	EPI_ISL_3370163
750	Yale-6911	EPI_ISL_3370167
751	Yale-6789	EPI_ISL_3370155
752	Yale-6832	EPI_ISL_3370161
753	Yale-6816	EPI_ISL_3370148
754	Yale-6772	EPI_ISL_3370156
755	Yale-6889	EPI_ISL_3370144
756	Yale-6862	EPI_ISL_3370133
757	Yale-6744	EPI_ISL_3370135
758	Yale-6902	EPI_ISL_3370112
759	Yale-6728	EPI_ISL_3347270
760	Yale-6734	EPI_ISL_3347274
761	Yale-6864	EPI_ISL_3370108
762	Yale-6724	EPI_ISL_3347267
763	Yale-6720	EPI_ISL_3347263
764	Yale-6719	EPI_ISL_3347262
765	Yale-6709	EPI_ISL_3347253
766	Yale-6730	EPI_ISL_3347271
767	Yale-6726	EPI_ISL_3347269
768	Yale-6707	EPI_ISL_3347252
769	Yale-6721	EPI_ISL_3347264
770	Yale-6701	EPI_ISL_3347249
771	Yale-6705	EPI_ISL_3347250
772	Yale-6700	EPI_ISL_3347248
773	Yale-6690	EPI_ISL_3347240
774	Yale-6697	EPI_ISL_3347245
775	Yale-6683	EPI_ISL_3347235
776	Yale-6699	EPI_ISL_3347247
777	Yale-6376	EPI_ISL_3236462
778	Yale-6688	EPI_ISL_3347239
779	Yale-6685	EPI_ISL_3347236
780	Yale-6678	EPI_ISL_3347233
781	Yale-6499	EPI_ISL_3236426
782	Yale-6482	EPI_ISL_3236413
783	Yale-3725	EPI_ISL_3105542
784	Yale-4158	EPI_ISL_3105523
785	Yale-3874	EPI_ISL_3105487
786	Yale-5778	EPI_ISL_3105522
787	Yale-4122	EPI_ISL_3105504
788	Yale-5585	EPI_ISL_3105515
789	Yale-4173	EPI_ISL_3105432
790	Yale-6195	EPI_ISL_3104749
791	Yale-5769	EPI_ISL_3105519
792	Yale-6149	EPI_ISL_3104658
793	Yale-6182	EPI_ISL_3104742
794	Yale-6153	EPI_ISL_3104660
795	Yale-6183	EPI_ISL_3104743
796	Yale-6124	EPI_ISL_3025443
797	Yale-6152	EPI_ISL_3104720
798	Yale-17252	EPI_ISL_10539623
799	Yale-17255	EPI_ISL_10539625
800	Yale-17239	EPI_ISL_10539610
801	Yale-17211	EPI_ISL_10539581
802	Yale-17260	EPI_ISL_10539629
803	Yale-17245	EPI_ISL_10539616
804	Yale-6113	EPI_ISL_3025437
805	Yale-6116	EPI_ISL_3025438
806	Yale-17232	EPI_ISL_10539603
807	Yale-6155	EPI_ISL_3104734
808	Yale-6156	EPI_ISL_3104735
809	Yale-6187	EPI_ISL_3104689
810	Yale-6169	EPI_ISL_3104661
811	Yale-6170	EPI_ISL_3104712
812	Yale-6133	EPI_ISL_3104726
813	Yale-6135	EPI_ISL_3104728
814	Yale-4172	EPI_ISL_3105547
815	Yale-6139	EPI_ISL_3104729
816	Yale-6150	EPI_ISL_3104692
817	Yale-6188	EPI_ISL_3104713
818	Yale-6866	EPI_ISL_3370262
819	Yale-6194	EPI_ISL_3104748
820	Yale-6186	EPI_ISL_3104688
821	Yale-6805	EPI_ISL_3370248
822	Yale-6198	EPI_ISL_3104752
823	Yale-4099	EPI_ISL_3105424
824	Yale-5760	EPI_ISL_3105518
825	Yale-4910	EPI_ISL_3105509
826	Yale-3736	EPI_ISL_3105495
827	Yale-5678	EPI_ISL_3105517
828	Yale-4540	EPI_ISL_3105492
829	Yale-6826	EPI_ISL_3370255
830	Yale-3879	EPI_ISL_3105546
831	Yale-4431	EPI_ISL_3105543
832	Yale-3712	EPI_ISL_3105545
833	Yale-6164	EPI_ISL_3188595
834	Yale-6461	EPI_ISL_3236398
835	Yale-6163	EPI_ISL_3188594
836	Yale-6384	EPI_ISL_3236469
837	Yale-6916	EPI_ISL_3370267
838	Yale-6426	EPI_ISL_3236370
839	Yale-6459	EPI_ISL_3236396
840	Yale-6423	EPI_ISL_3236367
841	Yale-6424	EPI_ISL_3236368
842	Yale-6367	EPI_ISL_3236456
843	Yale-6383	EPI_ISL_3236468
844	Yale-6468	EPI_ISL_3236402
845	Yale-6486	EPI_ISL_3236416
846	Yale-6480	EPI_ISL_3236411
847	Yale-6365	EPI_ISL_3236455
848	Yale-6380	EPI_ISL_3236465
849	Yale-6386	EPI_ISL_3236471
850	Yale-6385	EPI_ISL_3236470
851	Yale-6405	EPI_ISL_3236486
852	Yale-6474	EPI_ISL_3236406
853	Yale-6375	EPI_ISL_3236461
854	Yale-6414	EPI_ISL_3236494
855	Yale-7162	EPI_ISL_3500850
856	Yale-7070	EPI_ISL_3500602
857	Yale-6413	EPI_ISL_3236493
858	Yale-6407	EPI_ISL_3236487
859	Yale-17173	EPI_ISL_10539543
860	Yale-7194	EPI_ISL_3500905
861	Yale-6710	EPI_ISL_3347254
862	Yale-6912	EPI_ISL_3370124
863	Yale-17184	EPI_ISL_10539554
864	Yale-17217	EPI_ISL_10539587
865	Yale-7160	EPI_ISL_3500845
866	Yale-6824	EPI_ISL_3370253
867	Yale-6786	EPI_ISL_3370130
868	Yale-6763	EPI_ISL_3370128
869	Yale-6813	EPI_ISL_3370251
870	Yale-6890	EPI_ISL_3370164
871	Yale-6822	EPI_ISL_3370188
872	Yale-6874	EPI_ISL_3370136
873	Yale-6818	EPI_ISL_3370168
874	Yale-7361	EPI_ISL_3493228
875	Yale-6868	EPI_ISL_3370183
876	Yale-7294	EPI_ISL_3493168
877	Yale-7283	EPI_ISL_3493161
878	Yale-7304	EPI_ISL_3493177
879	Yale-7389	EPI_ISL_3493254
880	Yale-7301	EPI_ISL_3493174
881	Yale-7368	EPI_ISL_3493234
882	Yale-7088	EPI_ISL_3500654
883	Yale-7085	EPI_ISL_3500641
884	Yale-7122	EPI_ISL_3500736
885	Yale-4618	EPI_ISL_3105451
886	Yale-6101	EPI_ISL_3188563
887	Yale-7095	EPI_ISL_3500677
888	Yale-6390	EPI_ISL_3236475
889	Yale-6389	EPI_ISL_3236474
890	Yale-6082	EPI_ISL_3188575
891	Yale-6387	EPI_ISL_3236472
892	Yale-6396	EPI_ISL_3236479
893	Yale-6411	EPI_ISL_3236491
894	Yale-6374	EPI_ISL_3236460
895	Yale-6401	EPI_ISL_3236483
896	Yale-6400	EPI_ISL_3236482
897	Yale-6398	EPI_ISL_3236480
898	Yale-6497	EPI_ISL_3236424
899	Yale-6362	EPI_ISL_3236453
900	Yale-6491	EPI_ISL_3236420
901	Yale-6371	EPI_ISL_3236458
902	Yale-6370	EPI_ISL_3236457
903	Yale-6469	EPI_ISL_3236403
904	Yale-6487	EPI_ISL_3236417
905	Yale-6494	EPI_ISL_3236422
906	Yale-6457	EPI_ISL_3236395
907	Yale-6463	EPI_ISL_3236399
908	Yale-6427	EPI_ISL_3236371
909	Yale-6434	EPI_ISL_3236375
910	Yale-6425	EPI_ISL_3236369
911	Yale-6432	EPI_ISL_3236374
912	Yale-6192	EPI_ISL_3188596
913	Yale-6174	EPI_ISL_3104721
914	Yale-6142	EPI_ISL_3104730
915	Yale-5582	EPI_ISL_3105514
916	Yale-4053	EPI_ISL_3105512
917	Yale-6148	EPI_ISL_3104733
918	Yale-5591	EPI_ISL_3105516
919	Yale-6157	EPI_ISL_3104736
920	Yale-6431	EPI_ISL_3236373
921	Yale-6436	EPI_ISL_3236376
922	Yale-6439	EPI_ISL_3236378
923	Yale-6441	EPI_ISL_3236380
924	Yale-6438	EPI_ISL_3236377
925	Yale-6449	EPI_ISL_3236387
926	Yale-6478	EPI_ISL_3236409
927	Yale-6451	EPI_ISL_3236389
928	Yale-6444	EPI_ISL_3236382
929	Yale-6456	EPI_ISL_3236394
930	Yale-6483	EPI_ISL_3236414
931	Yale-6453	EPI_ISL_3236391
932	Yale-6460	EPI_ISL_3236397
933	Yale-6373	EPI_ISL_3236459
934	Yale-7365	EPI_ISL_3493231
935	Yale-6500	EPI_ISL_3236427
936	Yale-6696	EPI_ISL_3347244
937	Yale-6713	EPI_ISL_3347257
938	Yale-6736	EPI_ISL_3347275
939	Yale-6694	EPI_ISL_3347242
940	Yale-6695	EPI_ISL_3347243
941	Yale-6733	EPI_ISL_3347273
942	Yale-6493	EPI_ISL_3236421
943	Yale-6732	EPI_ISL_3347272
944	Yale-6712	EPI_ISL_3347256
945	Yale-7378	EPI_ISL_3493243
946	Yale-7369	EPI_ISL_3493235
947	Yale-6681	EPI_ISL_3347234
948	Yale-6737	EPI_ISL_3347276
949	Yale-7379	EPI_ISL_3493244
950	Yale-7381	EPI_ISL_3493246
951	Yale-7376	EPI_ISL_3493241
952	Yale-7353	EPI_ISL_3493222
953	Yale-7358	EPI_ISL_3493225
954	Yale-7362	EPI_ISL_3493229
955	Yale-7339	EPI_ISL_3493208
956	Yale-7392	EPI_ISL_3493257
957	Yale-7331	EPI_ISL_3493201
958	Yale-7333	EPI_ISL_3493203
959	Yale-7308	EPI_ISL_3493179
960	Yale-7222	EPI_ISL_3493110
961	Yale-7298	EPI_ISL_3493171
962	Yale-7235	EPI_ISL_3493120
963	Yale-7219	EPI_ISL_3493107
964	Yale-7303	EPI_ISL_3493176
965	Yale-7296	EPI_ISL_3493169
966	Yale-7256	EPI_ISL_3493140
967	Yale-7218	EPI_ISL_3493106
968	Yale-7282	EPI_ISL_3493160
969	Yale-7212	EPI_ISL_3493101
970	Yale-7272	EPI_ISL_3493151
971	Yale-7259	EPI_ISL_3493143
972	Yale-7288	EPI_ISL_3493164
973	Yale-7263	EPI_ISL_3493146
974	Yale-7251	EPI_ISL_3493135
975	Yale-7246	EPI_ISL_3493130
976	Yale-7065	EPI_ISL_3500596
977	Yale-7254	EPI_ISL_3493138
978	Yale-7253	EPI_ISL_3493137
979	Yale-7152	EPI_ISL_3500826
980	Yale-7206	EPI_ISL_3500922
981	Yale-7201	EPI_ISL_3500918
982	Yale-7155	EPI_ISL_3500833
983	Yale-7153	EPI_ISL_3500831
984	Yale-7190	EPI_ISL_3500896
985	Yale-7191	EPI_ISL_3500898
986	Yale-7189	EPI_ISL_3500894
987	Yale-7148	EPI_ISL_3500804
988	Yale-7176	EPI_ISL_3500873
989	Yale-7165	EPI_ISL_3500857
990	Yale-7109	EPI_ISL_3500713
991	Yale-7124	EPI_ISL_3500744
992	Yale-7131	EPI_ISL_3500767
993	Yale-7123	EPI_ISL_3500738
994	Yale-7091	EPI_ISL_3500660
995	Yale-7073	EPI_ISL_3500607
996	Yale-7119	EPI_ISL_3500732
997	Yale-7090	EPI_ISL_3500658
998	Yale-7086	EPI_ISL_3500643
999	Yale-7089	EPI_ISL_3500656
1000	Yale-7087	EPI_ISL_3500649
1001	Yale-7083	EPI_ISL_3500636
1002	Yale-7078	EPI_ISL_3500622
1003	Yale-7130	EPI_ISL_3500761
1004	Yale-7081	EPI_ISL_3500631
1005	Yale-7076	EPI_ISL_3500611
1006	Yale-7082	EPI_ISL_3500634
1007	Yale-7099	EPI_ISL_3500693
1008	Yale-6905	EPI_ISL_3370179
1009	Yale-6777	EPI_ISL_3370109
1010	Yale-6770	EPI_ISL_3370132
1011	Yale-7118	EPI_ISL_3500725
1012	Yale-6782	EPI_ISL_3370242
1013	Yale-7188	EPI_ISL_3500893
1014	Yale-6850	EPI_ISL_3370261
1015	Yale-6729	EPI_ISL_3369782
1016	Yale-6847	EPI_ISL_3370151
1017	Yale-6878	EPI_ISL_3370142
1018	Yale-6817	EPI_ISL_3370192
1019	Yale-6821	EPI_ISL_3370170
1020	Yale-6752	EPI_ISL_3370169
1021	Yale-6784	EPI_ISL_3370185
1022	Yale-6756	EPI_ISL_3370199
1023	Yale-6856	EPI_ISL_3370154
1024	Yale-6882	EPI_ISL_3370198
1025	Yale-6820	EPI_ISL_3370206
1026	Yale-6773	EPI_ISL_3370237
1027	Yale-6915	EPI_ISL_3370266
1028	Yale-6910	EPI_ISL_3370166
1029	Yale-7146	EPI_ISL_3500793
1030	Yale-7126	EPI_ISL_3500746
1031	Yale-7092	EPI_ISL_3500663
1032	Yale-7117	EPI_ISL_3500723
1033	Yale-18035	EPI_ISL_11503860
1034	Yale-4617	EPI_ISL_3105443
1035	Yale-7128	EPI_ISL_3500751
1036	Yale-18034	EPI_ISL_11503859
1037	Yale-18031	EPI_ISL_11503856
1038	Yale-18033	EPI_ISL_11503858
1039	Yale-18032	EPI_ISL_11503857
1040	Yale-18036	EPI_ISL_11503861
1041	Yale-18028	EPI_ISL_11503853
1042	Yale-18020	EPI_ISL_11503845
1043	Yale-18019	EPI_ISL_11503844
1044	Yale-18024	EPI_ISL_11503849
1045	Yale-18022	EPI_ISL_11503847
1046	Yale-18025	EPI_ISL_11503850
1047	Yale-18015	EPI_ISL_11503840
1048	Yale-18016	EPI_ISL_11503841
1049	Yale-18017	EPI_ISL_11503842
1050	Yale-18018	EPI_ISL_11503843
1051	Yale-18012	EPI_ISL_11503837
1052	Yale-18010	EPI_ISL_11503835
1053	Yale-18011	EPI_ISL_11503836
1054	Yale-18001	EPI_ISL_11503827
1055	Yale-18005	EPI_ISL_11503831
1056	Yale-18002	EPI_ISL_11503828
1057	Yale-18006	EPI_ISL_11503832
1058	Yale-17999	EPI_ISL_11503825
1059	Yale-17993	EPI_ISL_11503819
1060	Yale-18003	EPI_ISL_11503829
1061	Yale-17994	EPI_ISL_11503820
1062	Yale-18007	EPI_ISL_11503833
1063	Yale-17996	EPI_ISL_11503822
1064	Yale-17992	EPI_ISL_11503818
1065	Yale-17984	EPI_ISL_11503810
1066	Yale-17985	EPI_ISL_11503811
1067	Yale-17989	EPI_ISL_11503815
1068	Yale-17983	EPI_ISL_11503809
1069	Yale-17987	EPI_ISL_11503813
1070	Yale-17986	EPI_ISL_11503812
1071	Yale-17884	EPI_ISL_11025931
1072	Yale-17991	EPI_ISL_11503817
1073	Yale-17870	EPI_ISL_11025933
1074	Yale-17930	EPI_ISL_11025930
1075	Yale-17925	EPI_ISL_11025927
1076	Yale-17875	EPI_ISL_11025932
1077	Yale-17979	EPI_ISL_11025922
1078	Yale-17898	EPI_ISL_11025923
1079	Yale-17919	EPI_ISL_11025914
1080	Yale-17874	EPI_ISL_11025919
1081	Yale-17951	EPI_ISL_11025920
1082	Yale-17905	EPI_ISL_11025925
1083	Yale-17915	EPI_ISL_11025924
1084	Yale-17968	EPI_ISL_11025921
1085	Yale-17929	EPI_ISL_11025915
1086	Yale-17888	EPI_ISL_11025916
1087	Yale-17887	EPI_ISL_11025908
1088	Yale-17868	EPI_ISL_11025909
1089	Yale-17900	EPI_ISL_11025912
1090	Yale-17889	EPI_ISL_11025905
1091	Yale-17963	EPI_ISL_11025907
1092	Yale-17882	EPI_ISL_11025911
1093	Yale-17965	EPI_ISL_11025903
1094	Yale-17911	EPI_ISL_11025904
1095	Yale-17876	EPI_ISL_11025910
1096	Yale-17914	EPI_ISL_11025902
1097	Yale-17938	EPI_ISL_11025898
1098	Yale-17971	EPI_ISL_11025891
1099	Yale-17948	EPI_ISL_11025890
1100	Yale-17964	EPI_ISL_11025900
1101	Yale-17916	EPI_ISL_11025895
1102	Yale-17977	EPI_ISL_11025896
1103	Yale-17896	EPI_ISL_11025899
1104	Yale-17973	EPI_ISL_11025887
1105	Yale-17980	EPI_ISL_11025885
1106	Yale-17890	EPI_ISL_11025888
1107	Yale-17922	EPI_ISL_11025886
1108	Yale-17976	EPI_ISL_11025883
1109	Yale-17969	EPI_ISL_11025879
1110	Yale-17970	EPI_ISL_11025880
1111	Yale-17956	EPI_ISL_11025873
1112	Yale-17959	EPI_ISL_11025875
1113	Yale-17960	EPI_ISL_11025876
1114	Yale-17954	EPI_ISL_11025871
1115	Yale-17947	EPI_ISL_11025867
1116	Yale-17952	EPI_ISL_11025869
1117	Yale-17946	EPI_ISL_11025866
1118	Yale-17958	EPI_ISL_11025874
1119	Yale-17943	EPI_ISL_11025863
1120	Yale-17953	EPI_ISL_11025870
1121	Yale-17950	EPI_ISL_11025868
1122	Yale-17955	EPI_ISL_11025872
1123	Yale-17945	EPI_ISL_11025865
1124	Yale-17936	EPI_ISL_11025858
1125	Yale-17937	EPI_ISL_11025859
1126	Yale-17933	EPI_ISL_11025856
1127	Yale-17931	EPI_ISL_11025854
1128	Yale-17934	EPI_ISL_11025857
1129	Yale-17932	EPI_ISL_11025855
1130	Yale-17924	EPI_ISL_11025851
1131	Yale-17927	EPI_ISL_11025852
1132	Yale-17918	EPI_ISL_11025848
1133	Yale-17907	EPI_ISL_11025843
1134	Yale-17906	EPI_ISL_11025842
1135	Yale-17909	EPI_ISL_11025844
1136	Yale-17903	EPI_ISL_11025840
1137	Yale-17912	EPI_ISL_11025846
1138	Yale-17877	EPI_ISL_11025833
1139	Yale-17904	EPI_ISL_11025841
1140	Yale-17883	EPI_ISL_11025835
1141	Yale-17871	EPI_ISL_11025830
1142	Yale-17899	EPI_ISL_11025838
1143	Yale-17867	EPI_ISL_11025829
1144	Yale-17901	EPI_ISL_11025839
1145	Yale-17894	EPI_ISL_11025825
1146	Yale-17957	EPI_ISL_11025828
1147	Yale-17869	EPI_ISL_11025822
1148	Yale-17880	EPI_ISL_11025820
1149	Yale-17893	EPI_ISL_11025824
1150	Yale-17864	EPI_ISL_10815185
1151	Yale-17892	EPI_ISL_11025823
1152	Yale-17860	EPI_ISL_10815181
1153	Yale-17852	EPI_ISL_10815173
1154	Yale-17859	EPI_ISL_10815180
1155	Yale-17851	EPI_ISL_10815172
1156	Yale-17858	EPI_ISL_10815179
1157	Yale-17855	EPI_ISL_10815176
1158	Yale-17846	EPI_ISL_10815168
1159	Yale-17848	EPI_ISL_10815170
1160	Yale-17857	EPI_ISL_10815178
1161	Yale-17840	EPI_ISL_10815162
1162	Yale-17841	EPI_ISL_10815163
1163	Yale-17847	EPI_ISL_10815169
1164	Yale-17845	EPI_ISL_10815167
1165	Yale-17834	EPI_ISL_10815156
1166	Yale-17839	EPI_ISL_10815161
1167	Yale-17833	EPI_ISL_10815155
1168	Yale-17836	EPI_ISL_10815158
1169	Yale-17843	EPI_ISL_10815165
1170	Yale-17831	EPI_ISL_10815153
1171	Yale-17838	EPI_ISL_10815160
1172	Yale-17827	EPI_ISL_10815149
1173	Yale-17824	EPI_ISL_10815146
1174	Yale-17814	EPI_ISL_10815139
1175	Yale-17822	EPI_ISL_10815144
1176	Yale-17829	EPI_ISL_10815151
1177	Yale-17823	EPI_ISL_10815145
1178	Yale-17805	EPI_ISL_10815133
1179	Yale-17808	EPI_ISL_10815134
1180	Yale-17817	EPI_ISL_10815141
1181	Yale-17809	EPI_ISL_10815135
1182	Yale-17812	EPI_ISL_10815137
1183	Yale-17802	EPI_ISL_10815131
1184	Yale-17799	EPI_ISL_10815128
1185	Yale-17800	EPI_ISL_10815129
1186	Yale-17804	EPI_ISL_10815132
1187	Yale-17795	EPI_ISL_10815124
1188	Yale-17798	EPI_ISL_10815127
1189	Yale-17792	EPI_ISL_10815121
1190	Yale-17789	EPI_ISL_10815118
1191	Yale-17788	EPI_ISL_10815117
1192	Yale-17796	EPI_ISL_10815125
1193	Yale-17793	EPI_ISL_10815122
1194	Yale-17783	EPI_ISL_10815112
1195	Yale-17786	EPI_ISL_10815115
1196	Yale-17779	EPI_ISL_10815108
1197	Yale-17776	EPI_ISL_10815105
1198	Yale-17781	EPI_ISL_10815110
1199	Yale-17780	EPI_ISL_10815109
1200	Yale-17775	EPI_ISL_10815104
1201	Yale-17771	EPI_ISL_10815101
1202	Yale-17769	EPI_ISL_10815099
1203	Yale-17767	EPI_ISL_10815097
1204	Yale-17766	EPI_ISL_10815096
1205	Yale-17774	EPI_ISL_10815103
1206	Yale-17763	EPI_ISL_10815093
1207	Yale-17761	EPI_ISL_10815091
1208	Yale-17770	EPI_ISL_10815100
1209	Yale-17758	EPI_ISL_10815088
1210	Yale-17756	EPI_ISL_10815086
1211	Yale-17764	EPI_ISL_10815094
1212	Yale-17762	EPI_ISL_10815092
1213	Yale-17765	EPI_ISL_10815095
1214	Yale-17747	EPI_ISL_10815078
1215	Yale-17751	EPI_ISL_10815081
1216	Yale-17744	EPI_ISL_10815075
1217	Yale-17752	EPI_ISL_10815082
1218	Yale-17743	EPI_ISL_10815074
1219	Yale-17746	EPI_ISL_10815077
1220	Yale-17738	EPI_ISL_10815069
1221	Yale-17742	EPI_ISL_10815073
1222	Yale-17732	EPI_ISL_10815064
1223	Yale-17735	EPI_ISL_10815067
1224	Yale-17740	EPI_ISL_10815071
1225	Yale-17741	EPI_ISL_10815072
1226	Yale-17727	EPI_ISL_10815060
1227	Yale-17734	EPI_ISL_10815066
1228	Yale-17724	EPI_ISL_10815058
1229	Yale-17731	EPI_ISL_10815063
1230	Yale-17729	EPI_ISL_10815061
1231	Yale-17726	EPI_ISL_10815059
1232	Yale-17722	EPI_ISL_10815056
1233	Yale-17713	EPI_ISL_10815049
1234	Yale-17712	EPI_ISL_10815048
1235	Yale-17717	EPI_ISL_10815053
1236	Yale-17716	EPI_ISL_10815052
1237	Yale-17283	EPI_ISL_10815043
1238	Yale-17264	EPI_ISL_10539632
1239	Yale-17258	EPI_ISL_10539627
1240	Yale-17256	EPI_ISL_10539626
1241	Yale-17242	EPI_ISL_10539613
1242	Yale-17244	EPI_ISL_10539615
1243	Yale-17247	EPI_ISL_10539618
1244	Yale-17249	EPI_ISL_10539620
1245	Yale-17243	EPI_ISL_10539614
1246	Yale-17233	EPI_ISL_10539604
1247	Yale-17234	EPI_ISL_10539605
1248	Yale-17224	EPI_ISL_10539594
1249	Yale-17223	EPI_ISL_10539593
1250	Yale-17225	EPI_ISL_10539595
1251	Yale-17218	EPI_ISL_10539588
1252	Yale-17213	EPI_ISL_10539583
1253	Yale-17215	EPI_ISL_10539585
1254	Yale-17220	EPI_ISL_10539590
1255	Yale-17214	EPI_ISL_10539584
1256	Yale-17209	EPI_ISL_10539579
1257	Yale-17216	EPI_ISL_10539586
1258	Yale-17203	EPI_ISL_10539573
1259	Yale-17204	EPI_ISL_10539574
1260	Yale-17201	EPI_ISL_10539571
1261	Yale-17202	EPI_ISL_10539572
1262	Yale-17205	EPI_ISL_10539575
1263	Yale-17192	EPI_ISL_10539562
1264	Yale-17197	EPI_ISL_10539567
1265	Yale-17200	EPI_ISL_10539570
1266	Yale-17195	EPI_ISL_10539565
1267	Yale-17194	EPI_ISL_10539563
1268	Yale-17189	EPI_ISL_10539559
1269	Yale-17181	EPI_ISL_10539551
1270	Yale-17178	EPI_ISL_10539548
1271	Yale-17186	EPI_ISL_10539556
1272	Yale-17180	EPI_ISL_10539550
1273	Yale-17177	EPI_ISL_10539547
1274	Yale-17179	EPI_ISL_10539549
1275	Yale-17175	EPI_ISL_10539545
1276	Yale-17176	EPI_ISL_10539546
1277	Yale-17171	EPI_ISL_10539541
1278	Yale-17169	EPI_ISL_10539539
1279	Yale-17170	EPI_ISL_10539540
1280	Yale-17164	EPI_ISL_10539534
1281	Yale-17162	EPI_ISL_10539532
1282	Yale-17168	EPI_ISL_10539538
1283	Yale-17167	EPI_ISL_10539537
1284	Yale-17158	EPI_ISL_10539528
1285	Yale-17165	EPI_ISL_10539535
1286	Yale-17159	EPI_ISL_10539529
1287	Yale-17157	EPI_ISL_10539527
1288	Yale-17161	EPI_ISL_10539531
1289	Yale-17155	EPI_ISL_10539525
1290	Yale-17156	EPI_ISL_10539526
1291	Yale-17166	EPI_ISL_10539536
1292	Yale-17153	EPI_ISL_10539523
1293	Yale-17149	EPI_ISL_10539519
1294	Yale-19157	EPI_ISL_12475685
1295	Yale-17150	EPI_ISL_10539520
1296	Yale-19083	EPI_ISL_12475652
1297	Yale-19146	EPI_ISL_12475679
1298	Yale-19147	EPI_ISL_12475680
1299	Yale-19152	EPI_ISL_12475682
1300	Yale-19153	EPI_ISL_12475683
1301	Yale-19144	EPI_ISL_12475678
1302	Yale-19124	EPI_ISL_12475669
1303	Yale-19123	EPI_ISL_12475668
1304	Yale-19128	EPI_ISL_12475671
1305	Yale-19136	EPI_ISL_12475676
1306	Yale-19121	EPI_ISL_12475667
1307	Yale-19135	EPI_ISL_12475675
1308	Yale-19129	EPI_ISL_12475672
1309	Yale-19120	EPI_ISL_12475666
1310	Yale-19103	EPI_ISL_12475657
1311	Yale-19105	EPI_ISL_12475659
1312	Yale-19104	EPI_ISL_12475658
1313	Yale-19119	EPI_ISL_12475665
1314	Yale-19113	EPI_ISL_12475663
1315	Yale-19112	EPI_ISL_12475662
1316	Yale-19098	EPI_ISL_12475656
1317	Yale-19081	EPI_ISL_12475651
1318	Yale-19080	EPI_ISL_12475650
1319	Yale-19071	EPI_ISL_12475644
1320	Yale-19073	EPI_ISL_12475646
1321	Yale-19072	EPI_ISL_12475645
1322	Yale-19084	EPI_ISL_12475653
1323	Yale-19097	EPI_ISL_12475655
1324	Yale-19070	EPI_ISL_12475643
1325	Yale-19078	EPI_ISL_12475648
1326	Yale-19056	EPI_ISL_12475639
1327	Yale-19064	EPI_ISL_12475641
1328	Yale-19052	EPI_ISL_12475636
1329	Yale-19055	EPI_ISL_12475638
1330	Yale-19040	EPI_ISL_12475631
1331	Yale-19046	EPI_ISL_12475634
1332	Yale-19047	EPI_ISL_12475635
1333	Yale-19043	EPI_ISL_12475632
1334	Yale-19033	EPI_ISL_12475626
1335	Yale-19045	EPI_ISL_12475633
1336	Yale-19029	EPI_ISL_12475622
1337	Yale-19032	EPI_ISL_12475625
1338	Yale-19030	EPI_ISL_12475623
1339	Yale-19038	EPI_ISL_12475629
1340	Yale-19022	EPI_ISL_12475617
1341	Yale-19024	EPI_ISL_12475619
1342	Yale-19031	EPI_ISL_12475624
1343	Yale-19015	EPI_ISL_12475612
1344	Yale-19019	EPI_ISL_12475614
1345	Yale-19021	EPI_ISL_12475616
1346	Yale-19011	EPI_ISL_12475608
1347	Yale-19012	EPI_ISL_12475609
1348	Yale-19023	EPI_ISL_12475618
1349	Yale-19014	EPI_ISL_12475611
1350	Yale-19010	EPI_ISL_12475607
1351	Yale-19018	EPI_ISL_12475613
1352	Yale-19009	EPI_ISL_12475606
1353	Yale-19013	EPI_ISL_12475610
1354	Yale-19005	EPI_ISL_12475602
1355	Yale-19004	EPI_ISL_12475601
1356	Yale-19151	EPI_ISL_12475599
1357	Yale-19008	EPI_ISL_12475605
1358	Yale-19026	EPI_ISL_12475596
1359	Yale-19145	EPI_ISL_12475597
1360	Yale-19003	EPI_ISL_12475595
1361	Yale-19167	EPI_ISL_12475594
1362	Yale-19186	EPI_ISL_12475591
1363	Yale-19065	EPI_ISL_12475593
1364	Yale-19187	EPI_ISL_12475592
1365	Yale-19173	EPI_ISL_12475587
1366	Yale-19180	EPI_ISL_12475589
1367	Yale-19171	EPI_ISL_12475586
1368	Yale-19166	EPI_ISL_12475585
1369	Yale-19149	EPI_ISL_12475581
1370	Yale-19164	EPI_ISL_12475584
1371	Yale-19126	EPI_ISL_12475574
1372	Yale-19158	EPI_ISL_12475583
1373	Yale-19156	EPI_ISL_12475582
1374	Yale-19116	EPI_ISL_12475570
1375	Yale-19132	EPI_ISL_12475575
1376	Yale-19117	EPI_ISL_12475571
1377	Yale-19125	EPI_ISL_12475573
1378	Yale-19102	EPI_ISL_12475565
1379	Yale-19107	EPI_ISL_12475566
1380	Yale-19108	EPI_ISL_12475567
1381	Yale-19074	EPI_ISL_12475558
1382	Yale-19082	EPI_ISL_12475560
1383	Yale-19099	EPI_ISL_12475562
1384	Yale-19076	EPI_ISL_12475559
1385	Yale-19100	EPI_ISL_12475563
1386	Yale-19063	EPI_ISL_12475554
1387	Yale-19062	EPI_ISL_12475553
1388	Yale-19095	EPI_ISL_12475561
1389	Yale-19066	EPI_ISL_12475555
1390	Yale-19060	EPI_ISL_12475552
1391	Yale-19059	EPI_ISL_12475551
1392	Yale-19057	EPI_ISL_12475549
1393	Yale-19058	EPI_ISL_12475550
1394	Yale-19050	EPI_ISL_12475546
1395	Yale-19053	EPI_ISL_12475548
1396	Yale-19036	EPI_ISL_12475540
1397	Yale-19051	EPI_ISL_12475547
1398	Yale-19044	EPI_ISL_12475543
1399	Yale-19041	EPI_ISL_12475541
1400	Yale-19049	EPI_ISL_12475545
1401	Yale-19002	EPI_ISL_12475538
1402	Yale-19048	EPI_ISL_12475544
1403	Yale-18992	EPI_ISL_12296836
1404	Yale-18994	EPI_ISL_12296837
1405	Yale-19042	EPI_ISL_12475542
1406	Yale-18997	EPI_ISL_12296838
1407	Yale-18991	EPI_ISL_12296835
1408	Yale-18989	EPI_ISL_12296834
1409	Yale-18980	EPI_ISL_12296831
1410	Yale-18984	EPI_ISL_12296833
1411	Yale-18969	EPI_ISL_12296827
1412	Yale-18973	EPI_ISL_12296829
1413	Yale-18961	EPI_ISL_12296825
1414	Yale-18976	EPI_ISL_12296830
1415	Yale-18971	EPI_ISL_12296828
1416	Yale-18967	EPI_ISL_12296826
1417	Yale-18945	EPI_ISL_12296821
1418	Yale-18937	EPI_ISL_12296817
1419	Yale-18944	EPI_ISL_12296820
1420	Yale-18946	EPI_ISL_12296822
1421	Yale-18949	EPI_ISL_12296823
1422	Yale-18952	EPI_ISL_12296824
1423	Yale-18931	EPI_ISL_12296815
1424	Yale-18943	EPI_ISL_12296819
1425	Yale-18939	EPI_ISL_12296818
1426	Yale-18909	EPI_ISL_12296810
1427	Yale-18920	EPI_ISL_12296814
1428	Yale-18916	EPI_ISL_12296813
1429	Yale-18892	EPI_ISL_12296807
1430	Yale-18915	EPI_ISL_12296812
1431	Yale-18910	EPI_ISL_12296811
1432	Yale-18934	EPI_ISL_12296816
1433	Yale-18906	EPI_ISL_12296809
1434	Yale-18898	EPI_ISL_12296808
1435	Yale-18882	EPI_ISL_12296804
1436	Yale-18880	EPI_ISL_12296803
1437	Yale-18875	EPI_ISL_12296801
1438	Yale-18864	EPI_ISL_12296796
1439	Yale-18868	EPI_ISL_12296799
1440	Yale-18865	EPI_ISL_12296797
1441	Yale-18873	EPI_ISL_12296800
1442	Yale-18859	EPI_ISL_12296795
1443	Yale-18852	EPI_ISL_12296793
1444	Yale-18885	EPI_ISL_12296805
1445	Yale-18835	EPI_ISL_12296788
1446	Yale-18824	EPI_ISL_12296785
1447	Yale-18850	EPI_ISL_12296792
1448	Yale-18834	EPI_ISL_12296787
1449	Yale-18811	EPI_ISL_12296783
1450	Yale-18823	EPI_ISL_12296784
1451	Yale-18964	EPI_ISL_12296779
1452	Yale-18831	EPI_ISL_12296786
1453	Yale-18990	EPI_ISL_12296781
1454	Yale-18901	EPI_ISL_12296777
1455	Yale-18883	EPI_ISL_12296776
1456	Yale-18860	EPI_ISL_12296774
1457	Yale-18972	EPI_ISL_12296780
1458	Yale-18871	EPI_ISL_12296775
1459	Yale-18963	EPI_ISL_12296778
1460	Yale-18996	EPI_ISL_12296771
1461	Yale-18826	EPI_ISL_12296773
1462	Yale-18982	EPI_ISL_12296764
1463	Yale-18981	EPI_ISL_12296763
1464	Yale-18987	EPI_ISL_12296767
1465	Yale-18977	EPI_ISL_12296760
1466	Yale-18985	EPI_ISL_12296765
1467	Yale-18979	EPI_ISL_12296762
1468	Yale-18962	EPI_ISL_12296753
1469	Yale-18986	EPI_ISL_12296766
1470	Yale-18970	EPI_ISL_12296757
1471	Yale-18960	EPI_ISL_12296752
1472	Yale-18958	EPI_ISL_12296750
1473	Yale-18966	EPI_ISL_12296755
1474	Yale-18956	EPI_ISL_12296748
1475	Yale-18957	EPI_ISL_12296749
1476	Yale-18954	EPI_ISL_12296747
1477	Yale-18953	EPI_ISL_12296746
1478	Yale-18959	EPI_ISL_12296751
1479	Yale-18948	EPI_ISL_12296743
1480	Yale-18942	EPI_ISL_12296741
1481	Yale-18941	EPI_ISL_12296740
1482	Yale-18940	EPI_ISL_12296739
1483	Yale-18935	EPI_ISL_12296736
1484	Yale-18928	EPI_ISL_12296732
1485	Yale-18936	EPI_ISL_12296737
1486	Yale-18947	EPI_ISL_12296742
1487	Yale-18950	EPI_ISL_12296744
1488	Yale-18933	EPI_ISL_12296735
1489	Yale-18938	EPI_ISL_12296738
1490	Yale-18930	EPI_ISL_12296733
1491	Yale-18924	EPI_ISL_12296729
1492	Yale-18927	EPI_ISL_12296731
1493	Yale-18918	EPI_ISL_12296725
1494	Yale-18914	EPI_ISL_12296723
1495	Yale-18926	EPI_ISL_12296730
1496	Yale-18917	EPI_ISL_12296724
1497	Yale-18911	EPI_ISL_12296720
1498	Yale-18908	EPI_ISL_12296719
1499	Yale-18900	EPI_ISL_12296717
1500	Yale-18899	EPI_ISL_12296716
1501	Yale-18895	EPI_ISL_12296713
1502	Yale-18902	EPI_ISL_12296718
1503	Yale-18894	EPI_ISL_12296712
1504	Yale-18886	EPI_ISL_12296706
1505	Yale-18891	EPI_ISL_12296710
1506	Yale-18874	EPI_ISL_12296701
1507	Yale-18881	EPI_ISL_12296704
1508	Yale-18887	EPI_ISL_12296707
1509	Yale-18863	EPI_ISL_12296696
1510	Yale-18867	EPI_ISL_12296697
1511	Yale-18869	EPI_ISL_12296698
1512	Yale-18877	EPI_ISL_12296702
1513	Yale-18855	EPI_ISL_12296692
1514	Yale-18857	EPI_ISL_12296693
1515	Yale-18858	EPI_ISL_12296694
1516	Yale-18861	EPI_ISL_12296695
1517	Yale-18854	EPI_ISL_12296691
1518	Yale-18844	EPI_ISL_12296685
1519	Yale-18848	EPI_ISL_12296687
1520	Yale-18849	EPI_ISL_12296688
1521	Yale-18853	EPI_ISL_12296690
1522	Yale-18839	EPI_ISL_12296683
1523	Yale-18846	EPI_ISL_12296686
1524	Yale-18829	EPI_ISL_12296675
1525	Yale-18836	EPI_ISL_12296679
1526	Yale-18838	EPI_ISL_12296682
1527	Yale-18828	EPI_ISL_12296674
1528	Yale-18820	EPI_ISL_12296670
1529	Yale-18819	EPI_ISL_12296669
1530	Yale-18822	EPI_ISL_12296672
1531	Yale-18830	EPI_ISL_12296676
1532	Yale-18821	EPI_ISL_12296671
1533	Yale-18817	EPI_ISL_12296667
1534	Yale-18813	EPI_ISL_12296663
1535	Yale-18816	EPI_ISL_12296666
1536	Yale-18812	EPI_ISL_12296662
1537	Yale-18810	EPI_ISL_12296661
1538	Yale-18890	EPI_ISL_12296660
1539	Yale-18815	EPI_ISL_12296665
1540	Yale-18814	EPI_ISL_12296664
1541	Yale-18827	EPI_ISL_12296658
1542	Yale-18802	EPI_ISL_12109294
1543	Yale-18907	EPI_ISL_12296657
1544	Yale-18798	EPI_ISL_12109292
1545	Yale-18799	EPI_ISL_12109293
1546	Yale-18797	EPI_ISL_12109291
1547	Yale-18784	EPI_ISL_12109288
1548	Yale-18792	EPI_ISL_12109290
1549	Yale-18769	EPI_ISL_12109282
1550	Yale-18804	EPI_ISL_12109295
1551	Yale-18782	EPI_ISL_12109287
1552	Yale-18765	EPI_ISL_12109281
1553	Yale-18773	EPI_ISL_12109283
1554	Yale-18760	EPI_ISL_12109278
1555	Yale-18764	EPI_ISL_12109280
1556	Yale-18745	EPI_ISL_12109274
1557	Yale-18747	EPI_ISL_12109275
1558	Yale-18754	EPI_ISL_12109277
1559	Yale-18749	EPI_ISL_12109276
1560	Yale-18739	EPI_ISL_12109272
1561	Yale-18744	EPI_ISL_12109273
1562	Yale-18761	EPI_ISL_12109279
1563	Yale-18717	EPI_ISL_12109267
1564	Yale-18731	EPI_ISL_12109270
1565	Yale-18715	EPI_ISL_12109266
1566	Yale-18706	EPI_ISL_12109265
1567	Yale-18701	EPI_ISL_12109263
1568	Yale-18691	EPI_ISL_12109261
1569	Yale-18698	EPI_ISL_12109262
1570	Yale-18687	EPI_ISL_12109259
1571	Yale-18668	EPI_ISL_12109254
1572	Yale-18669	EPI_ISL_12109255
1573	Yale-18654	EPI_ISL_12109249
1574	Yale-18671	EPI_ISL_12109256
1575	Yale-18675	EPI_ISL_12109257
1576	Yale-18656	EPI_ISL_12109250
1577	Yale-18647	EPI_ISL_12109248
1578	Yale-18640	EPI_ISL_12109245
1579	Yale-18664	EPI_ISL_12109253
1580	Yale-18660	EPI_ISL_12109251
1581	Yale-18637	EPI_ISL_12109243
1582	Yale-18638	EPI_ISL_12109244
1583	Yale-18627	EPI_ISL_12109241
1584	Yale-18619	EPI_ISL_12109240
1585	Yale-18643	EPI_ISL_12109246
1586	Yale-18795	EPI_ISL_12109238
1587	Yale-18796	EPI_ISL_12109239
1588	Yale-18778	EPI_ISL_12109232
1589	Yale-18771	EPI_ISL_12109231
1590	Yale-18786	EPI_ISL_12109234
1591	Yale-18685	EPI_ISL_12109235
1592	Yale-18707	EPI_ISL_12109227
1593	Yale-18676	EPI_ISL_12109224
1594	Yale-18672	EPI_ISL_12109222
1595	Yale-18686	EPI_ISL_12109225
1596	Yale-18674	EPI_ISL_12109223
1597	Yale-18662	EPI_ISL_12109221
1598	Yale-18801	EPI_ISL_12109218
1599	Yale-18790	EPI_ISL_12109215
1600	Yale-18794	EPI_ISL_12109216
1601	Yale-18788	EPI_ISL_12109214
1602	Yale-18787	EPI_ISL_12109213
1603	Yale-18633	EPI_ISL_12109220
1604	Yale-18779	EPI_ISL_12109211
1605	Yale-18776	EPI_ISL_12109209
1606	Yale-18770	EPI_ISL_12109205
1607	Yale-18774	EPI_ISL_12109207
1608	Yale-18772	EPI_ISL_12109206
1609	Yale-18775	EPI_ISL_12109208
1610	Yale-18777	EPI_ISL_12109210
1611	Yale-18762	EPI_ISL_12109200
1612	Yale-18758	EPI_ISL_12109199
1613	Yale-18768	EPI_ISL_12109204
1614	Yale-18757	EPI_ISL_12109198
1615	Yale-18756	EPI_ISL_12109197
1616	Yale-18746	EPI_ISL_12109192
1617	Yale-18741	EPI_ISL_12109190
1618	Yale-18753	EPI_ISL_12109195
1619	Yale-18740	EPI_ISL_12109189
1620	Yale-18752	EPI_ISL_12109194
1621	Yale-18755	EPI_ISL_12109196
1622	Yale-18738	EPI_ISL_12109188
1623	Yale-18736	EPI_ISL_12109186
1624	Yale-18732	EPI_ISL_12109183
1625	Yale-18735	EPI_ISL_12109185
1626	Yale-18737	EPI_ISL_12109187
1627	Yale-18743	EPI_ISL_12109191
1628	Yale-18728	EPI_ISL_12109181
1629	Yale-18730	EPI_ISL_12109182
1630	Yale-18734	EPI_ISL_12109184
1631	Yale-18720	EPI_ISL_12109174
1632	Yale-18726	EPI_ISL_12109179
1633	Yale-18724	EPI_ISL_12109178
1634	Yale-18721	EPI_ISL_12109175
1635	Yale-18722	EPI_ISL_12109176
1636	Yale-18727	EPI_ISL_12109180
1637	Yale-18723	EPI_ISL_12109177
1638	Yale-18719	EPI_ISL_12109173
1639	Yale-18714	EPI_ISL_12109170
1640	Yale-18716	EPI_ISL_12109171
1641	Yale-18705	EPI_ISL_12109167
1642	Yale-18710	EPI_ISL_12109169
1643	Yale-18709	EPI_ISL_12109168
1644	Yale-18699	EPI_ISL_12109164
1645	Yale-18702	EPI_ISL_12109165
1646	Yale-18695	EPI_ISL_12109161
1647	Yale-18692	EPI_ISL_12109158
1648	Yale-18697	EPI_ISL_12109163
1649	Yale-18689	EPI_ISL_12109157
1650	Yale-18684	EPI_ISL_12109156
1651	Yale-18683	EPI_ISL_12109155
1652	Yale-18693	EPI_ISL_12109159
1653	Yale-18694	EPI_ISL_12109160
1654	Yale-18696	EPI_ISL_12109162
1655	Yale-18682	EPI_ISL_12109154
1656	Yale-18673	EPI_ISL_12109149
1657	Yale-18670	EPI_ISL_12109148
1658	Yale-18667	EPI_ISL_12109147
1659	Yale-18659	EPI_ISL_12109143
1660	Yale-18678	EPI_ISL_12109150
1661	Yale-18681	EPI_ISL_12109153
1662	Yale-18655	EPI_ISL_12109140
1663	Yale-18658	EPI_ISL_12109142
1664	Yale-18651	EPI_ISL_12109138
1665	Yale-18652	EPI_ISL_12109139
1666	Yale-18650	EPI_ISL_12109137
1667	Yale-18649	EPI_ISL_12109136
1668	Yale-18644	EPI_ISL_12109133
1669	Yale-18629	EPI_ISL_12109126
1670	Yale-18645	EPI_ISL_12109134
1671	Yale-18634	EPI_ISL_12109129
1672	Yale-18632	EPI_ISL_12109128
1673	Yale-18624	EPI_ISL_12109122
1674	Yale-18625	EPI_ISL_12109123
1675	Yale-18623	EPI_ISL_12109121
1676	Yale-18622	EPI_ISL_12109120
1677	Yale-18688	EPI_ISL_12109115
1678	Yale-18793	EPI_ISL_12109116
1679	Yale-18631	EPI_ISL_12109127
1680	Yale-18618	EPI_ISL_12109117
1681	Yale-18630	EPI_ISL_12109112
1682	Yale-18620	EPI_ISL_12109118
1683	Yale-18636	EPI_ISL_12109113
1684	Yale-18613	EPI_ISL_12006619
1685	Yale-18605	EPI_ISL_12006611
1686	Yale-18610	EPI_ISL_12006616
1687	Yale-18609	EPI_ISL_12006615
1688	Yale-18606	EPI_ISL_12006612
1689	Yale-18612	EPI_ISL_12006618
1690	Yale-18603	EPI_ISL_12006609
1691	Yale-18599	EPI_ISL_12006605
1692	Yale-18604	EPI_ISL_12006610
1693	Yale-18611	EPI_ISL_12006617
1694	Yale-18602	EPI_ISL_12006608
1695	Yale-18601	EPI_ISL_12006607
1696	Yale-18595	EPI_ISL_12006601
1697	Yale-18596	EPI_ISL_12006602
1698	Yale-18592	EPI_ISL_12006598
1699	Yale-18597	EPI_ISL_12006603
1700	Yale-18589	EPI_ISL_12006595
1701	Yale-18591	EPI_ISL_12006597
1702	Yale-18587	EPI_ISL_12006593
1703	Yale-18600	EPI_ISL_12006606
1704	Yale-18588	EPI_ISL_12006594
1705	Yale-18584	EPI_ISL_12006590
1706	Yale-18586	EPI_ISL_12006592
1707	Yale-18590	EPI_ISL_12006596
1708	Yale-18583	EPI_ISL_12006589
1709	Yale-18578	EPI_ISL_12006585
1710	Yale-18580	EPI_ISL_12006587
1711	Yale-18579	EPI_ISL_12006586
1712	Yale-18576	EPI_ISL_12006583
1713	Yale-18585	EPI_ISL_12006591
1714	Yale-18577	EPI_ISL_12006584
1715	Yale-18573	EPI_ISL_12006580
1716	Yale-18574	EPI_ISL_12006581
1717	Yale-18572	EPI_ISL_12006579
1718	Yale-18569	EPI_ISL_12006576
1719	Yale-18567	EPI_ISL_12006574
1720	Yale-18570	EPI_ISL_12006577
1721	Yale-18568	EPI_ISL_12006575
1722	Yale-18564	EPI_ISL_12006571
1723	Yale-18565	EPI_ISL_12006572
1724	Yale-18566	EPI_ISL_12006573
1725	Yale-18559	EPI_ISL_12006566
1726	Yale-18553	EPI_ISL_12006560
1727	Yale-18557	EPI_ISL_12006564
1728	Yale-18550	EPI_ISL_12006557
1729	Yale-18556	EPI_ISL_12006563
1730	Yale-18549	EPI_ISL_12006556
1731	Yale-18571	EPI_ISL_12006578
1732	Yale-18548	EPI_ISL_12006555
1733	Yale-18543	EPI_ISL_12006551
1734	Yale-18561	EPI_ISL_12006568
1735	Yale-18545	EPI_ISL_12006553
1736	Yale-18539	EPI_ISL_12006547
1737	Yale-18547	EPI_ISL_12006554
1738	Yale-18532	EPI_ISL_12006540
1739	Yale-18540	EPI_ISL_12006548
1740	Yale-18544	EPI_ISL_12006552
1741	Yale-18541	EPI_ISL_12006549
1742	Yale-18536	EPI_ISL_12006544
1743	Yale-18527	EPI_ISL_12006535
1744	Yale-18535	EPI_ISL_12006543
1745	Yale-18525	EPI_ISL_12006533
1746	Yale-18531	EPI_ISL_12006539
1747	Yale-18524	EPI_ISL_12006532
1748	Yale-18515	EPI_ISL_12006526
1749	Yale-18511	EPI_ISL_12006522
1750	Yale-18514	EPI_ISL_12006525
1751	Yale-18506	EPI_ISL_12006517
1752	Yale-18503	EPI_ISL_12006514
1753	Yale-18502	EPI_ISL_12006513
1754	Yale-18495	EPI_ISL_12006506
1755	Yale-18494	EPI_ISL_12006505
1756	Yale-18507	EPI_ISL_12006518
1757	Yale-18501	EPI_ISL_12006512
1758	Yale-18499	EPI_ISL_12006510
1759	Yale-18491	EPI_ISL_12006502
1760	Yale-18493	EPI_ISL_12006504
1761	Yale-18489	EPI_ISL_12006500
1762	Yale-18492	EPI_ISL_12006503
1763	Yale-18500	EPI_ISL_12006511
1764	Yale-18483	EPI_ISL_12006494
1765	Yale-18485	EPI_ISL_12006496
1766	Yale-18484	EPI_ISL_12006495
1767	Yale-18479	EPI_ISL_12006490
1768	Yale-18482	EPI_ISL_12006493
1769	Yale-18474	EPI_ISL_12006485
1770	Yale-18475	EPI_ISL_12006486
1771	Yale-18476	EPI_ISL_12006487
1772	Yale-18472	EPI_ISL_12006483
1773	Yale-18471	EPI_ISL_12006482
1774	Yale-18468	EPI_ISL_12006479
1775	Yale-18473	EPI_ISL_12006484
1776	Yale-18467	EPI_ISL_12006478
1777	Yale-18464	EPI_ISL_12006475
1778	Yale-18465	EPI_ISL_12006476
1779	Yale-18466	EPI_ISL_12006477
1780	Yale-18455	EPI_ISL_12006466
1781	Yale-18456	EPI_ISL_12006467
1782	Yale-18460	EPI_ISL_12006471
1783	Yale-18449	EPI_ISL_12006460
1784	Yale-18454	EPI_ISL_12006465
1785	Yale-18452	EPI_ISL_12006463
1786	Yale-18461	EPI_ISL_12006472
1787	Yale-18453	EPI_ISL_12006464
1788	Yale-18450	EPI_ISL_12006461
1789	Yale-18446	EPI_ISL_12006457
1790	Yale-18441	EPI_ISL_12006452
1791	Yale-18451	EPI_ISL_12006462
1792	Yale-18438	EPI_ISL_12006449
1793	Yale-18443	EPI_ISL_12006454
1794	Yale-18440	EPI_ISL_12006451
1795	Yale-18436	EPI_ISL_12006447
1796	Yale-18445	EPI_ISL_12006456
1797	Yale-18434	EPI_ISL_12006445
1798	Yale-18430	EPI_ISL_12006441
1799	Yale-18432	EPI_ISL_12006443
1800	Yale-18427	EPI_ISL_12006438
1801	Yale-18428	EPI_ISL_12006439
1802	Yale-18429	EPI_ISL_12006440
1803	Yale-18433	EPI_ISL_12006444
1804	Yale-18431	EPI_ISL_12006442
1805	Yale-18234	EPI_ISL_11812291
1806	Yale-18357	EPI_ISL_11812292
1807	Yale-18435	EPI_ISL_12006446
1808	Yale-18260	EPI_ISL_11812283
1809	Yale-18237	EPI_ISL_11812290
1810	Yale-18390	EPI_ISL_11812284
1811	Yale-18342	EPI_ISL_11812288
1812	Yale-18312	EPI_ISL_11812279
1813	Yale-18241	EPI_ISL_11812276
1814	Yale-18271	EPI_ISL_11812286
1815	Yale-18361	EPI_ISL_11812281
1816	Yale-18284	EPI_ISL_11812275
1817	Yale-18362	EPI_ISL_11812280
1818	Yale-18372	EPI_ISL_11812271
1819	Yale-18267	EPI_ISL_11812273
1820	Yale-18272	EPI_ISL_11812274
1821	Yale-18307	EPI_ISL_11812265
1822	Yale-18376	EPI_ISL_11812277
1823	Yale-18368	EPI_ISL_11812267
1824	Yale-18324	EPI_ISL_11812259
1825	Yale-18319	EPI_ISL_11812268
1826	Yale-18356	EPI_ISL_11812264
1827	Yale-18410	EPI_ISL_11812262
1828	Yale-18277	EPI_ISL_11812266
1829	Yale-18274	EPI_ISL_11812258
1830	Yale-18374	EPI_ISL_11812257
1831	Yale-18257	EPI_ISL_11812263
1832	Yale-18283	EPI_ISL_11812252
1833	Yale-18411	EPI_ISL_11812255
1834	Yale-18369	EPI_ISL_11812253
1835	Yale-18305	EPI_ISL_11812254
1836	Yale-18370	EPI_ISL_11812238
1837	Yale-18409	EPI_ISL_11812249
1838	Yale-18278	EPI_ISL_11812256
1839	Yale-18235	EPI_ISL_11812248
1840	Yale-18364	EPI_ISL_11812233
1841	Yale-18412	EPI_ISL_11812236
1842	Yale-18240	EPI_ISL_11812250
1843	Yale-18351	EPI_ISL_11812237
1844	Yale-18239	EPI_ISL_11812246
1845	Yale-18320	EPI_ISL_11812247
1846	Yale-18385	EPI_ISL_11812235
1847	Yale-18300	EPI_ISL_11812231
1848	Yale-18308	EPI_ISL_11812232
1849	Yale-18382	EPI_ISL_11812234
1850	Yale-18288	EPI_ISL_11812229
1851	Yale-18347	EPI_ISL_11812226
1852	Yale-18387	EPI_ISL_11812223
1853	Yale-18378	EPI_ISL_11812221
1854	Yale-18290	EPI_ISL_11812230
1855	Yale-18395	EPI_ISL_11812224
1856	Yale-18403	EPI_ISL_11812225
1857	Yale-18405	EPI_ISL_11812227
1858	Yale-18338	EPI_ISL_11812217
1859	Yale-18363	EPI_ISL_11812220
1860	Yale-18301	EPI_ISL_11812214
1861	Yale-18379	EPI_ISL_11812222
1862	Yale-18331	EPI_ISL_11812216
1863	Yale-18325	EPI_ISL_11812215
1864	Yale-18291	EPI_ISL_11812210
1865	Yale-18297	EPI_ISL_11812212
1866	Yale-18289	EPI_ISL_11812209
1867	Yale-18255	EPI_ISL_11812208
1868	Yale-18298	EPI_ISL_11812213
1869	Yale-18341	EPI_ISL_11812218
1870	Yale-18421	EPI_ISL_11812200
1871	Yale-18350	EPI_ISL_11812202
1872	Yale-18238	EPI_ISL_11812205
1873	Yale-18391	EPI_ISL_11812193
1874	Yale-18400	EPI_ISL_11812196
1875	Yale-18417	EPI_ISL_11812204
1876	Yale-18422	EPI_ISL_11812201
1877	Yale-18416	EPI_ISL_11812197
1878	Yale-18389	EPI_ISL_11812192
1879	Yale-18398	EPI_ISL_11812195
1880	Yale-18373	EPI_ISL_11812189
1881	Yale-18386	EPI_ISL_11812191
1882	Yale-18381	EPI_ISL_11812190
1883	Yale-18359	EPI_ISL_11812185
1884	Yale-18349	EPI_ISL_11812184
1885	Yale-18340	EPI_ISL_11812183
1886	Yale-18333	EPI_ISL_11812181
1887	Yale-18314	EPI_ISL_11812179
1888	Yale-18316	EPI_ISL_11812180
1889	Yale-18302	EPI_ISL_11812175
1890	Yale-18310	EPI_ISL_11812177
1891	Yale-18292	EPI_ISL_11812174
1892	Yale-18287	EPI_ISL_11812173
1893	Yale-18256	EPI_ISL_11812169
1894	Yale-18282	EPI_ISL_11812172
1895	Yale-18418	EPI_ISL_11812198
1896	Yale-18306	EPI_ISL_11812176
1897	Yale-18261	EPI_ISL_11812170
1898	Yale-18248	EPI_ISL_11812167
1899	Yale-18269	EPI_ISL_11812171
1900	Yale-18253	EPI_ISL_11812168
1901	Yale-18281	EPI_ISL_11812162
1902	Yale-18377	EPI_ISL_11812165
1903	Yale-18322	EPI_ISL_11812163
1904	Yale-18348	EPI_ISL_11812166
1905	Yale-18396	EPI_ISL_11812157
1906	Yale-18384	EPI_ISL_11812154
1907	Yale-18419	EPI_ISL_11812161
1908	Yale-18388	EPI_ISL_11812155
1909	Yale-18380	EPI_ISL_11812153
1910	Yale-18408	EPI_ISL_11812159
1911	Yale-18353	EPI_ISL_11812151
1912	Yale-18352	EPI_ISL_11812150
1913	Yale-18345	EPI_ISL_11812148
1914	Yale-18358	EPI_ISL_11812152
1915	Yale-18335	EPI_ISL_11812147
1916	Yale-18413	EPI_ISL_11812160
1917	Yale-18332	EPI_ISL_11812146
1918	Yale-18326	EPI_ISL_11812144
1919	Yale-18321	EPI_ISL_11812143
1920	Yale-18330	EPI_ISL_11812145
1921	Yale-18318	EPI_ISL_11812142
1922	Yale-18309	EPI_ISL_11812139
1923	Yale-18313	EPI_ISL_11812140
1924	Yale-18296	EPI_ISL_11812136
1925	Yale-18317	EPI_ISL_11812141
1926	Yale-18299	EPI_ISL_11812137
1927	Yale-18273	EPI_ISL_11812130
1928	Yale-18266	EPI_ISL_11812128
1929	Yale-18280	EPI_ISL_11812134
1930	Yale-18275	EPI_ISL_11812131
1931	Yale-18276	EPI_ISL_11812132
1932	Yale-18264	EPI_ISL_11812127
1933	Yale-18259	EPI_ISL_11812125
1934	Yale-18279	EPI_ISL_11812133
1935	Yale-18285	EPI_ISL_11812135
1936	Yale-18268	EPI_ISL_11812129
1937	Yale-18246	EPI_ISL_11812122
1938	Yale-18247	EPI_ISL_11812123
1939	Yale-18263	EPI_ISL_11812126
1940	Yale-18236	EPI_ISL_11812119
1941	Yale-18323	EPI_ISL_11812118
1942	Yale-18258	EPI_ISL_11812124
1943	Yale-18404	EPI_ISL_11812115
1944	Yale-18383	EPI_ISL_11812116
1945	Yale-18242	EPI_ISL_11812121
1946	Yale-18223	EPI_ISL_11576410
1947	Yale-18228	EPI_ISL_11576415
1948	Yale-18226	EPI_ISL_11576413
1949	Yale-18225	EPI_ISL_11576412
1950	Yale-18221	EPI_ISL_11576408
1951	Yale-18227	EPI_ISL_11576414
1952	Yale-18214	EPI_ISL_11576402
1953	Yale-18220	EPI_ISL_11576407
1954	Yale-18219	EPI_ISL_11576406
1955	Yale-18212	EPI_ISL_11576400
1956	Yale-18213	EPI_ISL_11576401
1957	Yale-18215	EPI_ISL_11576403
1958	Yale-18204	EPI_ISL_11576392
1959	Yale-18205	EPI_ISL_11576393
1960	Yale-18209	EPI_ISL_11576397
1961	Yale-18217	EPI_ISL_11576405
1962	Yale-18208	EPI_ISL_11576396
1963	Yale-18207	EPI_ISL_11576395
1964	Yale-18199	EPI_ISL_11576387
1965	Yale-18200	EPI_ISL_11576388
1966	Yale-18202	EPI_ISL_11576390
1967	Yale-18197	EPI_ISL_11576385
1968	Yale-18193	EPI_ISL_11576381
1969	Yale-18203	EPI_ISL_11576391
1970	Yale-18191	EPI_ISL_11576379
1971	Yale-18180	EPI_ISL_11576369
1972	Yale-18192	EPI_ISL_11576380
1973	Yale-18177	EPI_ISL_11576366
1974	Yale-18181	EPI_ISL_11576370
1975	Yale-18183	EPI_ISL_11576372
1976	Yale-18187	EPI_ISL_11576376
1977	Yale-18190	EPI_ISL_11576378
1978	Yale-18182	EPI_ISL_11576371
1979	Yale-18185	EPI_ISL_11576374
1980	Yale-18178	EPI_ISL_11576367
1981	Yale-18176	EPI_ISL_11576365
1982	Yale-18184	EPI_ISL_11576373
1983	Yale-18172	EPI_ISL_11576361
1984	Yale-18174	EPI_ISL_11576363
1985	Yale-18179	EPI_ISL_11576368
1986	Yale-18175	EPI_ISL_11576364
1987	Yale-18173	EPI_ISL_11576362
1988	Yale-18166	EPI_ISL_11576355
1989	Yale-18161	EPI_ISL_11576351
1990	Yale-18159	EPI_ISL_11576349
1991	Yale-18168	EPI_ISL_11576357
1992	Yale-18164	EPI_ISL_11576354
1993	Yale-18167	EPI_ISL_11576356
1994	Yale-18156	EPI_ISL_11576346
1995	Yale-18160	EPI_ISL_11576350
1996	Yale-18157	EPI_ISL_11576347
1997	Yale-18152	EPI_ISL_11576342
1998	Yale-18150	EPI_ISL_11576340
1999	Yale-18155	EPI_ISL_11576345
[truncated: 8,153 more rows]
